# Supplementary material for: Stabilizing heterochromatin by DGCR8 alleviates senescence and osteoarthritis
Source: Nat Commun. 2019 Jul 26;10:3329. doi: 10.1038/s41467-019-10831-8 (PMC6659673; doi:10.1038/s41467-019-10831-8)
Supplement: Supplementary file 4 — Supplementary Data 1 [file 41467_2019_10831_MOESM4_ESM.xlsx]

## Sheet: qPCR primers
Primers used for qRT-PCR (human)	Primers (5ʹ-3ʹ)			Primers used for qRT-PCR (Mouse)	Primers (5ʹ-3ʹ)
18S	F-GTAACCCGTTGAACCCCATT			b-actin	F-CAACCGTGAAAAGATGACCC
	R-CCATCCAATCGGTAGTAGCG				R-GTAGATGGGCACAGTGTGGG
GAPDH	F-TCGGAGTCAACGGATTTGGT			IL6	F-GCTACCAAACTGGATATAATCAGGA
	R-TTGCCATGGGTGGAATCATA				R-CCAGGTAGCTATGGTACTCCAGAA
P16	F-ATGGAGCCTTCGGCTGACT			MMP13	F-GGAGCCCTGATGTTTCCCAT
	R-GTAACTATTCGGTGCGTTGGG				R-GTCTTCATCGCCTGGACCATA
P21	F-CGATGGAACTTCGACTTTGTCA			P16	F-AATCTCCGCGAGGAAAGC
	R-GCACAAGGGTACAAGACAGTG				R-GTCTGCAGCGGACTCCAT
IL6	F-ACTCACCTCTTCAGAACGAATTG			P21	F-ATTCCATAGGCGTGGGACCT
	R-CCATCTTTGGAAGGTTCAGGTTG				R-TCCTGGGCATTTCGGTCAC
IL8	F-ACTGAGAGTGATTGAGAGTGGAC			IL1b	F- GCAACTGTTCCTGAACTCAACT
	R-AACCCTCTGCACCCAGTTTTC				R- ATCTTTTGGGGTCCGTCAACT
DGCR8	F-AGCGTGAGCTTTACCGAGAG			Ccl7	F- GCTGCTTTCAGCATCCAAGTG
	R-CTACCCCGTCACCAACACTC				R- CCAGGGACACCGACTACTG
KAP1	F-TTTCATGCGTGATAGTGGCAG			Cxcl10	F- CCAAGTGCTGCCGTCATTTTC
	R-GCCTCTACACAGGTCTCACAC				R- GGCTCGCAGGGATGATTTCAA
Lamin B1	F-GAAAAAGACAACTCTCGTCGCA			Gbp4	F- GGAGAAGCTAACGAAGGAACAA
	R-GTAAGCACTGATTTCCATGTCCA				R- TTCCACAAGGGAATCACCATTTT
HP1g	F-TAGATCGACGTGTAGTGAATGGG			Ccr5	F- TTTTCAAGGGTCAGTTCCGAC
	R-TGTCTGTGGCACCAATTATTCTT				R- GGAAGACCATCATGTTACCCAC
a-Sat	F-CTGCACTACCTGAAGAGGAC			Runx2	F- GACTGTGGTTACCGTCATGGC
	R-GATGGTTCAACACTCTTACA				R- ACTTGGTTTTTCATAACAGCGGA
Sat2	F-CATCGAATGGAAATGAAAGGAGTC			Col1a1	F- GCTCCTCTTAGGGGCCACT
	R-ACCATTGGATGATTGCAGTCAA				R- CCACGTCTCACCATTGGGG
C1A	F-TGATTCCATTTGGGTACAATAGATG			Col11a1	F- CCAGCGGGTCTTATGGGTC
	R-AGTGGACTGCAATAGAAACATCA				R- TGGTAACATCAGCATGGTTCC
C1B	F-AATTCAAGTCCCTTCATTGATTCC			Chst3	F- GCCTAAAGATTCGAGGCAGATAC
	R-CGAATGCAGTCATCATACAATGG				R- GTCGGAGACCCTGGATATGATT
C2B	F-CGAGTCCATTAGAGGATTCCATTT			Chst13	F- GCCCTTCAACGAACACTGG
	R-GCAGTCATCATCGAATGGTATCAAA				R- AGCATCATCTGCTATCGTCTCA
C2C	F-TCGATGTTGATTCCATTAGTTTCCA			Acan	F-CCTGCTACTTCATCGACCCC
	R-AAATGTGATCTTCATTGAATGGACT				R-AGATGCTGTTGACTCGAACCT
C10A	F-TGATTCCGTTCGATTCCATTCT			Col1a2	F-GTAACTTCGTGCCTAGCAACA
	R-CGGACGAAATCATCAAGTGGG				R-CCTTTGTCAGAATACTGAGCAGC
C16C	F-CCTTTCGAGTCCGTTCGATGA
	R-TCGAAAGGAATCATCTTCAAGTGG
COL1A1	F-GTGCGATGACGTGATCTGTGA
	R-CGGTGGTTTCTTGGTCGGT
CBFA1	F-CCGCCTCAGTGATTTAGGGC
	R-GGGTCTGTAATCTGACTCTGTCC
BGLAP	F-CACTCCTCGCCCTATTGGC
	R-CCCTCCTGCTTGGACACAAAG
SPARC	F-TGAGGTATCTGTGGGAGCTAATC
	R-CCTTGCCGTGTTTGCAGTG
SPP1	F-GAAGTTTCGCAGACCTGACAT
	R-GTATGCACCATTCAACTCCTCG
LINE1	F-TGGAGGCATCACACTACCTG
	R-ATGCFFCATTATTTCTGAGG

## Sheet: Semi-qPCR primers
Primers used for semi-qPCR	Primers (5ʹ-3ʹ)
18S	F-GTAACCCGTTGAACCCCATT
	R-CCATCCAATCGGTAGTAGCG
2019-10-04	F-GGGTTTTTGGGATTAAGTTCTTCA
	R-GCCCCCACCCTTTGTGTT
SOX2	F-CAAAAATGGCCATGCAGGTT
	R-AGTTGGGATCGAACAAAAGCTATT
NANOG	F-ACAACTGGCCGAAGAATAGCA
	R-GGTTCCCAGTCGGGTTCAC
DGCR8	F-GTTCTCCCCTGACCTTAAGTTG
	R-GAAACTCCAGCTCTGCAGATC

## Sheet: ChIP-qPCR primers
Primers used for ChIP-qPCR	Primers (5ʹ-3ʹ)
a-Sat	F-CTGCACTACCTGAAGAGGAC
	R-GATGGTTCAACACTCTTACA
Sat2	F-CATCGAATGGAAATGAAAGGAGTC
	R-ACCATTGGATGATTGCAGTCAA
Sat3	F-TAGGATCAGAACGGAACAGAG
	R-TGCAATGCAGTGGCACAATC
LINE1	F-CGATGCGATCAACTGGAAG
	R-GGCCTGCCTTGCTAGATT
rDNA	F-CTTGGGAATGCAGCCCAAAG
	R-GAATCCTCCGGGCGGACTG
Telomere	F-GGTTTTTGAGGGTGAGGGTGAGGGTGAGGGTGAGGGT
	R-TCCCGACTATCCCTATCCCTATCCCTATCCCTATCCCTA

## Sheet: PCR primers
Primers used for PCR	Primers (5ʹ-3ʹ)
DGCR8	F-TTCACGGCTAAAGCAATCGTTCAGAGAGACAGAGT
	R-GTCCTCAAACATGCCTCCACCCAGCCCACT
