# Supplementary material for: Stabilizing heterochromatin by DGCR8 alleviates senescence and osteoarthritis
Source: Nat Commun. 2019 Jul 26;10:3329. doi: 10.1038/s41467-019-10831-8 (PMC6659673; doi:10.1038/s41467-019-10831-8)
Supplement: Supplementary file 5 — Supplementary Data 2 [file 41467_2019_10831_MOESM5_ESM.xlsx]

## Sheet: sgRNA
sgRNAs for targeting	Sequences (5ʹ-3ʹ)
DGCR8-EXON2	CTCATAGACCCGAACTGTAGTGG
DGCR8-EXON3	GACAGCGACCATCCGTCCGATGG
DGCR8-EXON5	TAGTGGGTCTTTCTCGTCCGGGG
LMNB1	ACCCCCGTGCCGCCGCGGATGGG
