# Supplementary material for: Stabilizing heterochromatin by DGCR8 alleviates senescence and osteoarthritis
Source: Nat Commun. 2019 Jul 26;10:3329. doi: 10.1038/s41467-019-10831-8 (PMC6659673; doi:10.1038/s41467-019-10831-8)
Supplement: Supplementary file 7 — Supplementary Data 4 [file 41467_2019_10831_MOESM7_ESM.xlsx]

## Sheet: Information of primary hMSCs
Information on dental pulp-derived primary MSCs	Age	Gender	Passage
Y1	16	Female	P7
Y2	23	Female	P7
Y3	28	Female	P7
Y4	28	Male	P7
O1	79	Male	P7
O2	80	Male	P7
O3	80	Male	P7
O4	82	Male	P7
