# Supplementary material for: Stabilizing heterochromatin by DGCR8 alleviates senescence and osteoarthritis
Source: Nat Commun. 2019 Jul 26;10:3329. doi: 10.1038/s41467-019-10831-8 (PMC6659673; doi:10.1038/s41467-019-10831-8)
Supplement: Supplementary file 8 — Supplementary Data 5 [file 41467_2019_10831_MOESM8_ESM.xlsx]

## Sheet: Sheet1
MiRBase_ID	baseMean	log2FoldChange	lfcSE	stat	pvalue	padj	WT-1	WT-2	DR8dex2-1	DR8dex2-2
hsa-miR-181b-5p	13534.7	-4.13012	0.167922	-24.5955	1.41113e-133	1.11056e-130	27229.2	24089.4	1376.1	1444.03
hsa-miR-181d-5p	4942.6	-4.158	0.176411	-23.57	7.83158e-123	3.08173e-120	9946.77	8816.57	479.793	527.264
hsa-miR-2682-5p	408.302	-6.22455	0.36197	-17.1963	2.82904e-66	7.4215e-64	843.998	773.77	8.50027	6.93769
hsa-miR-192-5p	1114.27	-2.98852	0.204331	-14.6259	1.92054e-48	3.77867e-46	1945.11	2031.8	271.064	209.122
hsa-miR-181b-3p	327.842	-3.96094	0.278084	-14.2437	4.90764e-46	7.72462e-44	666.057	573.836	37.779	33.6973
hsa-miR-181b-2-3p	233.435	-4.1097	0.312099	-13.1679	1.3424e-39	1.76078e-37	430.978	458.29	22.6674	21.8042
hsa-miR-15a-5p	245.662	-3.70138	0.314826	-11.7569	6.50789e-32	7.31673e-30	373.024	547.871	34.0011	27.7508
hsa-miR-7-5p	241406	1.8199	0.162437	11.2037	3.91012e-29	3.84659e-27	108573	101939	359514	395599
hsa-miR-10a-5p	1992.85	-1.95444	0.177892	-10.9866	4.43091e-28	3.87458e-26	3260.09	3102.87	845.305	763.146
hsa-miR-10b-5p	1703.6	-2.00051	0.183207	-10.9194	9.31118e-28	7.3279e-26	2818.5	2657.56	715.912	622.41
hsa-miR-365a-3p	1427.63	-1.96298	0.183781	-10.6811	1.24752e-26	8.18166e-25	2184.27	2381.03	552.518	592.677
hsa-miR-365b-3p	1427.63	-1.96298	0.183781	-10.6811	1.24752e-26	8.18166e-25	2184.27	2381.03	552.518	592.677
hsa-miR-15b-5p	1094.14	-2.06386	0.207663	-9.93855	2.82927e-23	1.7128e-21	2016.94	1534.56	432.57	392.475
hsa-miR-425-5p	2326.78	-1.77153	0.179829	-9.85123	6.77095e-23	3.80624e-21	3738.41	3491.05	1118.26	959.383
hsa-miR-374b-5p	3947.07	-1.65173	0.173356	-9.52796	1.60403e-21	7.88983e-20	5628.02	6396.59	1957.9	1805.78
hsa-miR-532-5p	4032	-1.68131	0.176431	-9.52958	1.57914e-21	7.88983e-20	5880.24	6465.39	2041.01	1741.36
hsa-miR-15b-3p	387.181	-2.068	0.236321	-8.75082	2.11806e-18	9.80538e-17	623.612	636.153	129.393	159.567
hsa-miR-1278	473.693	1.89465	0.219316	8.63891	5.67533e-18	2.48138e-16	195.899	196.039	776.358	726.475
hsa-miR-548o-3p	1589.82	1.58942	0.185004	8.59128	8.60089e-18	3.56258e-16	722.378	843.877	2327.19	2465.85
hsa-miR-454-3p	697.011	-1.74595	0.204762	-8.5267	1.5058e-17	5.64318e-16	1007.25	1152.87	309.788	318.143
hsa-miR-548av-3p	3421.49	1.49416	0.175221	8.52728	1.49828e-17	5.64318e-16	1637.39	1909.76	4941.49	5197.32
hsa-miR-215-5p	191.587	-2.34679	0.288746	-8.12752	4.38161e-16	1.56742e-14	319.152	328.463	64.2243	54.5104
hsa-miR-548am-3p	339.418	1.9242	0.238337	8.07347	6.833e-16	2.33807e-14	142.027	132.424	543.073	540.149
hsa-miR-548ah-3p	1320.65	1.38793	0.187107	7.41785	1.19034e-13	3.90334e-12	668.506	776.367	1883.28	1954.45
hsa-miR-1306-5p	33.3503	-4.71128	0.658276	-7.157	8.24621e-13	2.59591e-11	55.5047	77.8963	0	0
hsa-miR-302d-3p	124.529	2.41198	0.338107	7.13379	9.76437e-13	2.9556e-11	32.6498	40.2464	220.063	205.157
hsa-miR-212-5p	40.9103	-4.11513	0.580421	-7.08991	1.34202e-12	3.91175e-11	76.7271	83.0894	2.83342	0.991098
hsa-miR-1269a	120.417	2.44507	0.346297	7.06062	1.65763e-12	4.49847e-11	31.0173	37.6499	226.674	186.326
hsa-miR-212-3p	36.5898	-4.34274	0.614924	-7.06224	1.63845e-12	4.49847e-11	80.8084	63.6153	0.944475	0.991098
hsa-miR-302b-3p	127.527	2.33572	0.332789	7.01863	2.24061e-12	5.87787e-11	36.7311	41.5447	226.674	205.157
hsa-miR-148a-3p	2750.35	-1.25565	0.180415	-6.95976	3.40851e-12	8.51216e-11	3984.91	3800.04	1760.5	1455.92
hsa-miR-548ao-3p	88.1384	2.77043	0.398187	6.9576	3.46111e-12	8.51216e-11	17.1412	22.0706	177.561	135.78
hsa-miR-1269b	124.083	2.33233	0.336119	6.939	3.94898e-12	9.41771e-11	35.9148	40.2464	221.952	198.22
hsa-miR-625-3p	2863.42	1.18404	0.171322	6.91119	4.80596e-12	1.11244e-10	1807.17	1664.38	4079.19	3902.94
hsa-miR-19a-3p	1827.5	-1.39892	0.203798	-6.86423	6.68521e-12	1.50322e-10	2359.77	2969.15	866.084	1114.99
hsa-miR-330-3p	1645.79	1.2346	0.181746	6.79298	1.09837e-11	2.40116e-10	949.294	995.775	2173.24	2464.86
hsa-miR-548s	544.983	1.45798	0.216391	6.7377	1.6091e-11	3.4226e-10	260.382	312.884	781.081	825.585
hsa-miR-302a-3p	119.472	2.25062	0.338415	6.65047	2.92161e-11	5.89928e-10	36.7311	40.2464	210.618	190.291
hsa-miR-548p	673.945	1.36367	0.205052	6.65038	2.92341e-11	5.89928e-10	345.272	399.868	960.531	990.107
hsa-miR-3158-3p	735.758	1.34104	0.202981	6.60672	3.9292e-11	7.7307e-10	396.696	425.833	1133.37	987.134
hsa-miR-365a-5p	120.412	-2.19581	0.334505	-6.56434	5.22625e-11	1.00319e-09	210.591	190.846	41.5569	38.6528
hsa-miR-421	186.656	-1.95727	0.298885	-6.54856	5.80929e-11	1.08855e-09	252.22	349.235	70.8356	74.3324
hsa-miR-302c-3p	107.896	2.31203	0.354251	6.52653	6.73104e-11	1.23194e-09	30.2011	36.3516	194.562	170.469
hsa-miR-374b-3p	226.121	-1.70204	0.266247	-6.39271	1.62967e-10	2.85011e-09	367.311	331.059	101.059	105.056
hsa-miR-584-5p	1769.16	1.145	0.179064	6.39437	1.61211e-10	2.85011e-09	1033.37	1152.87	2502.86	2387.56
hsa-miR-218-5p	13240.4	1.05855	0.166312	6.36487	1.95461e-10	3.34408e-09	8158.38	8910.04	18858.3	17035
hsa-miR-1306-3p	24.8359	-4.21641	0.681441	-6.18749	6.11285e-10	1.00225e-08	31.8336	67.5101	0	0
hsa-miR-224-5p	7468.65	-1.36158	0.222233	-6.12678	8.96745e-10	1.44028e-08	8086.55	13556.6	4027.24	4204.24
hsa-miR-197-3p	1984.54	1.22079	0.202395	6.03171	1.62236e-09	2.50352e-08	1371.29	981.494	2900.48	2684.89
hsa-miR-548f-3p	599.867	1.24771	0.208584	5.98179	2.20698e-09	3.33099e-08	326.498	376.499	849.083	847.389
hsa-miR-654-3p	34.8047	-3.41207	0.570663	-5.97914	2.24323e-09	3.33099e-08	70.1972	62.3171	4.72237	1.9822
hsa-miR-576-3p	329.338	1.45488	0.244829	5.94242	2.80848e-09	4.01869e-08	163.249	181.758	440.125	532.22
hsa-miR-16-5p	12798.4	-1.12799	0.190696	-5.91512	3.31624e-09	4.63374e-08	14886.7	20388.1	7610.58	8308.38
hsa-miR-425-3p	405.233	-1.34356	0.227215	-5.91316	3.35607e-09	4.63374e-08	626.061	543.976	221.952	228.944
hsa-miR-19b-3p	4156.45	-1.13721	0.194416	-5.84935	4.93489e-09	6.69614e-08	5136.64	6344.66	2254.46	2890.04
hsa-miR-3117-3p	216.312	1.5591	0.26779	5.82209	5.81176e-09	7.62309e-08	105.296	107.757	320.177	332.018
hsa-miR-143-5p	1902.61	-1.0195	0.185113	-5.50744	3.6408e-08	4.69723e-07	2670.76	2444.65	1135.26	1359.79
hsa-miR-330-5p	269.235	1.3762	0.250281	5.49861	3.82797e-08	4.85905e-07	140.394	153.196	393.846	389.502
hsa-miR-483-3p	58.3931	2.57377	0.473056	5.44072	5.30649e-08	6.52532e-07	19.5899	6.49136	113.337	94.1543
hsa-let-7i-3p	513.198	-1.17371	0.217158	-5.40488	6.48513e-08	7.85199e-07	654.629	776.367	313.566	308.232
hsa-miR-548h-5p	810.573	1.06042	0.19655	5.39519	6.84522e-08	8.1624e-07	546.885	493.343	1067.26	1134.81
hsa-miR-589-5p	567.281	-1.13008	0.211073	-5.35397	8.60431e-08	1.01069e-06	753.395	812.718	374.957	328.054
hsa-miR-7851-3p	47.7871	2.67126	0.502888	5.31184	1.08527e-07	1.25604e-06	10.6112	9.0879	60.4464	111.003
hsa-miR-1255a	96.0241	1.84649	0.357671	5.16253	2.43628e-07	2.7005e-06	36.7311	41.5447	149.227	156.594
hsa-miR-576-5p	220.201	1.46378	0.287745	5.08708	3.6361e-07	3.86704e-06	104.479	123.336	384.401	268.588
hsa-miR-409-3p	115.805	-1.79643	0.354963	-5.0609	4.17277e-07	4.37863e-06	142.027	224.601	51.0016	45.5905
hsa-miR-302a-5p	99.4922	1.88992	0.37473	5.04341	4.57313e-07	4.7356e-06	31.0173	48.0361	185.117	133.798
hsa-miR-1285-3p	318.645	1.23814	0.245989	5.03331	4.82072e-07	4.92715e-06	184.472	188.249	402.346	499.514
hsa-miR-2682-3p	19.3085	-3.35911	0.667862	-5.02965	4.91379e-07	4.95789e-06	35.0986	40.2464	1.88895	0
hsa-miR-641	251.246	1.26652	0.260418	4.86342	1.15375e-06	1.135e-05	128.967	160.986	352.289	362.742
hsa-miR-3167	84.9615	1.76991	0.371817	4.76017	1.9343e-06	1.87938e-05	34.2823	37.6499	134.115	133.798
hsa-miR-548e-3p	324.683	1.14404	0.241362	4.73993	2.13796e-06	2.05192e-05	198.348	199.934	410.847	489.603
hsa-miR-3177-3p	87.59	1.79751	0.380774	4.72069	2.35047e-06	2.20216e-05	32.6498	40.2464	161.505	115.958
hsa-miR-548ad-5p	289.188	1.16718	0.247503	4.71583	2.40731e-06	2.20297e-05	171.412	179.162	373.068	433.11
hsa-miR-548ae-5p	289.188	1.16718	0.247503	4.71583	2.40731e-06	2.20297e-05	171.412	179.162	373.068	433.11
hsa-miR-454-5p	57.0882	-2.03081	0.434257	-4.67653	2.91775e-06	2.63939e-05	91.4196	97.3704	21.7229	17.8398
hsa-miR-365b-5p	68.0483	-1.89195	0.407503	-4.64279	3.43731e-06	3.07405e-05	100.398	119.441	23.6119	28.7418
hsa-miR-27b-5p	100.801	-1.66534	0.360601	-4.61825	3.86987e-06	3.42201e-05	179.574	132.424	39.6679	51.5371
hsa-miR-532-3p	79.5394	-1.91842	0.417977	-4.58977	4.43725e-06	3.88013e-05	165.698	92.1773	23.6119	36.6706
hsa-miR-134-5p	17.1863	-3.10722	0.683465	-4.54628	5.46036e-06	4.72231e-05	18.7737	48.0361	0.944475	0.991098
hsa-miR-1304-3p	364.098	1.20976	0.267886	4.51596	6.30303e-06	5.39183e-05	266.096	162.284	557.24	470.772
hsa-miR-185-5p	4534.58	1.00451	0.224873	4.46699	7.93263e-06	6.57156e-05	3304.16	2658.86	4664.76	7510.54
hsa-miR-2355-3p	138.757	1.3809	0.309361	4.46371	8.0551e-06	6.6035e-05	78.3596	70.1067	196.451	210.113
hsa-miR-16-2-3p	1530.02	-1.2388	0.277788	-4.45953	8.2138e-06	6.66419e-05	1341.91	3000.31	867.028	910.819
hsa-let-7f-1-3p	67.7276	-1.82115	0.409481	-4.44747	8.68883e-06	6.97766e-05	97.1333	119.441	23.6119	30.724
hsa-miR-1294	113.189	1.48145	0.33663	4.40083	1.0784e-05	8.23981e-05	52.2397	62.3171	155.838	182.362
hsa-miR-502-3p	565.771	-1.00232	0.227742	-4.40112	1.07692e-05	8.23981e-05	879.913	637.452	373.068	372.653
hsa-miR-548i	239.163	1.1938	0.271084	4.40381	1.06364e-05	8.23981e-05	139.578	145.406	287.12	384.546
hsa-miR-1247-3p	16.1804	-2.8853	0.671154	-4.29902	1.71559e-05	0.000123869	29.3849	32.4568	1.88895	0.991098
hsa-miR-9-5p	298.61	1.025	0.244178	4.19776	2.69573e-05	0.000187747	208.143	179.162	393.846	413.288
hsa-miR-543	37.1128	-2.35036	0.564985	-4.16004	3.18191e-05	0.000215876	31.0173	99.967	7.5558	9.91098
hsa-miR-2110	121.579	1.38082	0.332258	4.15586	3.24062e-05	0.00021798	74.2784	54.5274	166.228	191.282
hsa-miR-548ay-5p	194.002	1.14923	0.277482	4.14162	3.44859e-05	0.000227275	111.826	124.634	253.119	286.427
hsa-miR-4473	105.238	1.43367	0.347942	4.12043	3.78162e-05	0.000245962	45.7098	63.6153	152.06	159.567
hsa-miR-935	99.2631	1.41054	0.346591	4.06974	4.70665e-05	0.000301149	50.6073	53.2292	143.56	149.656
hsa-miR-561-5p	89.4908	1.4824	0.365052	4.06078	4.89091e-05	0.000310415	41.6285	48.0361	146.394	121.905
hsa-miR-3909	163.416	1.20773	0.300149	4.02376	5.72761e-05	0.00036061	81.6246	111.651	230.452	229.935
hsa-miR-20b-5p	242.576	-1.06053	0.273351	-3.87972	0.000104578	0.000633098	342.007	319.375	126.56	182.362
hsa-miR-548d-5p	147.346	1.1725	0.303058	3.86891	0.000109323	0.000656774	83.2571	93.4756	193.617	219.033
hsa-miR-760	137.629	1.21195	0.315898	3.83654	0.000124781	0.000732857	91.4196	68.8084	204.951	185.335
hsa-miR-3179	54.9742	1.62711	0.444902	3.65724	0.000254947	0.00147532	22.8549	25.9654	68.0022	103.074
hsa-miR-4684-3p	46.9364	1.73095	0.47924	3.61187	0.000304001	0.00173369	24.4874	12.9827	87.8362	62.4392
hsa-miR-625-5p	153.019	1.06743	0.297237	3.59119	0.000329175	0.00186374	102.031	90.879	202.118	217.051
hsa-miR-5699-3p	35.7833	1.81172	0.507429	3.5704	0.00035644	0.0020037	13.8762	12.9827	53.8351	62.4392
hsa-miR-1287-5p	133.766	1.08979	0.309515	3.52098	0.000429961	0.00236629	82.4409	84.3877	189.839	178.398
hsa-let-7c-3p	30.1189	-1.97486	0.574064	-3.44014	0.000581415	0.00313406	40.8123	61.0188	3.7779	14.8665
hsa-miR-1468-5p	58.926	1.59707	0.465754	3.42899	0.000605822	0.00324341	38.3636	12.9827	100.114	84.2434
hsa-miR-1255b-5p	47.7333	1.56656	0.458748	3.41487	0.000638131	0.0033933	17.9574	25.9654	73.669	73.3413
hsa-miR-3688-3p	32.1395	1.77539	0.527075	3.36838	0.000756124	0.00399376	11.4274	12.9827	58.5574	45.5905
hsa-miR-3176	22.6879	1.92411	0.587813	3.27333	0.0010629	0.00543182	6.52997	7.78963	37.779	38.6528
hsa-miR-3074-5p	28.732	-1.78189	0.545993	-3.26358	0.00110013	0.00558582	54.6885	38.9482	10.3892	10.9021
hsa-miR-585-3p	140.125	1.02436	0.319477	3.20637	0.00134421	0.00669552	80.8084	99.967	218.174	161.549
hsa-miR-3677-3p	7.9362	-2.28432	0.728635	-3.13506	0.00171817	0.00834691	13.8762	16.8775	0	0.991098
hsa-miR-10a-3p	13.6937	-2.09115	0.671059	-3.1162	0.00183201	0.00884535	20.4062	28.562	2.83342	2.97329
hsa-miR-449c-5p	11.346	-2.15349	0.694623	-3.10023	0.00193368	0.00927928	22.0386	19.4741	1.88895	1.9822
hsa-miR-29a-5p	76.2541	-1.19664	0.388022	-3.08394	0.00204279	0.00974348	89.7871	127.231	44.3903	43.6083
hsa-miR-548n	53.3204	1.42118	0.464647	3.05863	0.00222352	0.0104161	35.0986	16.8775	65.1688	96.1365
hsa-miR-1-3p	43.3864	-1.85357	0.616136	-3.00838	0.00262645	0.0121589	11.4274	135.02	13.2226	13.8754
hsa-miR-548g-3p	40.7798	1.45252	0.483748	3.00264	0.00267648	0.0122464	22.0386	16.8775	53.8351	70.368
hsa-miR-2355-5p	46.9346	1.35943	0.455551	2.98415	0.00284371	0.0128621	26.1199	22.0706	64.2243	75.3235
hsa-miR-494-3p	17.2511	-1.83608	0.631304	-2.90838	0.00363301	0.0160628	28.5686	29.8603	6.61132	3.96439
hsa-miR-548ab	50.0139	1.30475	0.450303	2.8975	0.0037615	0.016538	26.1199	27.2637	60.4464	86.2255
hsa-miR-550a-3p	56.5409	1.24463	0.433969	2.86801	0.00413067	0.0178618	24.4874	38.9482	76.5025	86.2255
hsa-miR-411-5p	44.9335	-1.31067	0.460595	-2.8456	0.00443272	0.0187557	59.586	72.7032	22.6674	24.7775
hsa-miR-363-3p	49.9912	-1.27363	0.448908	-2.83717	0.00455149	0.0188527	76.7271	68.8084	21.7229	32.7062
hsa-miR-618	46.8793	1.27622	0.456841	2.79359	0.00521271	0.0209306	21.2224	29.8603	67.0577	69.3769
hsa-let-7b-3p	34.9083	-1.43071	0.519393	-2.75458	0.00587676	0.0232511	41.6285	64.9136	12.2782	20.8131
hsa-miR-1252-5p	23.6431	1.60307	0.592287	2.70658	0.00679799	0.0263548	4.89748	14.281	38.7235	36.6706
hsa-miR-758-3p	7.47658	-1.94064	0.727746	-2.66664	0.00766131	0.0291278	9.79495	18.1758	0.944475	0.991098
hsa-miR-548w	31.3992	1.35629	0.523117	2.59271	0.00952241	0.0352976	17.9574	12.9827	50.0572	44.5994
hsa-miR-4746-5p	27.1112	-1.4202	0.551998	-2.57283	0.0100869	0.0369229	32.6498	50.6326	12.2782	12.8843
hsa-miR-502-5p	13.6907	-1.70137	0.661234	-2.57302	0.0100816	0.0369229	25.3036	20.7724	4.72237	3.96439
hsa-miR-29c-5p	16.9052	-1.60212	0.627273	-2.55411	0.0106459	0.0386097	27.7524	27.2637	5.66685	6.93769
hsa-miR-4504	8.58383	1.82707	0.718816	2.54177	0.0110291	0.0394542	0.816246	2.59654	16.0561	14.8665
hsa-miR-624-5p	41.1104	1.19723	0.47433	2.52404	0.0116013	0.0411273	20.4062	25.9654	57.613	60.457
hsa-miR-224-3p	55.146	-1.08539	0.435588	-2.49177	0.0127109	0.0441614	87.3383	66.2119	27.3898	39.6439
hsa-miR-5001-3p	54.859	1.07049	0.42974	2.49102	0.0127378	0.0441614	28.5686	38.9482	74.6135	77.3057
hsa-miR-3679-5p	22.5743	1.42124	0.578471	2.45688	0.0140149	0.0467362	8.97871	11.6844	34.9456	34.6884
hsa-miR-147b	21.3393	1.43782	0.590371	2.43545	0.0148731	0.0491813	9.79495	9.0879	38.7235	27.7508
hsa-miR-627-3p	16.4594	1.54248	0.633115	2.43634	0.0148369	0.0491813	7.34621	5.19309	24.5563	28.7418
