# Supplementary material for: Stabilizing heterochromatin by DGCR8 alleviates senescence and osteoarthritis
Source: Nat Commun. 2019 Jul 26;10:3329. doi: 10.1038/s41467-019-10831-8 (PMC6659673; doi:10.1038/s41467-019-10831-8)
Supplement: Supplementary file 9 — Supplementary Data 6 [file 41467_2019_10831_MOESM9_ESM.xlsx]

## Sheet: Sheet1
Accession	Description	Score	Coverage	sort	# Proteins	# Unique Peptides	# Peptides	# PSMs	# AAs	MW [kDa]	calc. pI
Q8WYQ5	Microprocessor complex subunit DGCR8 OS=Homo sapiens GN=DGCR8 PE=1 SV=1 - [DGCR8_HUMAN]	319.43	77.62	1	4	68	68	195	773	86	5.95
Q9BVA1	Tubulin beta-2B chain OS=Homo sapiens GN=TUBB2B PE=1 SV=1 - [TBB2B_HUMAN]	130.89	81.12	2	13	5	31	63	445	49.9	4.89
P04350	Tubulin beta-4A chain OS=Homo sapiens GN=TUBB4A PE=1 SV=2 - [TBB4A_HUMAN]	120.49	79.73	3	16	1	29	59	444	49.6	4.88
O14744-2	Isoform 2 of Protein arginine N-methyltransferase 5 OS=Homo sapiens GN=PRMT5 - [ANM5_HUMAN]	88.13	51.29	4	16	24	24	53	620	71.3	6.46
P23396	40S ribosomal protein S3 OS=Homo sapiens GN=RPS3 PE=1 SV=2 - [RS3_HUMAN]	51.95	67.49	5	14	17	17	27	243	26.7	9.66
P06748-2	Isoform 2 of Nucleophosmin OS=Homo sapiens GN=NPM1 - [NPM_HUMAN]	38.04	42.64	6	5	9	9	18	265	29.4	4.61
Q13263	Transcription intermediary factor 1-beta OS=Homo sapiens GN=TRIM28 PE=1 SV=5 - [TIF1B_HUMAN]	31.21	31.86	7	5	12	12	21	835	88.5	5.77
P62736	Actin, aortic smooth muscle OS=Homo sapiens GN=ACTA2 PE=1 SV=1 - [ACTA_HUMAN]	28.46	38.46	8	10	1	14	24	377	42	5.39
Q5H928	3-hydroxyacyl-CoA dehydrogenase type-2 OS=Homo sapiens GN=HSD17B10 PE=4 SV=1 - [Q5H928_HUMAN]	28.02	59.76	9	3	6	6	10	169	17.2	7.72
P31943	Heterogeneous nuclear ribonucleoprotein H OS=Homo sapiens GN=HNRNPH1 PE=1 SV=4 - [HNRH1_HUMAN]	25.41	27.84	10	24	3	8	13	449	49.2	6.3
P63244	Guanine nucleotide-binding protein subunit beta-2-like 1 OS=Homo sapiens GN=GNB2L1 PE=1 SV=3 - [GBLP_HUMAN]	24.19	35.65	11	20	9	9	11	317	35.1	7.69
P60842	Eukaryotic initiation factor 4A-I OS=Homo sapiens GN=EIF4A1 PE=1 SV=1 - [IF4A1_HUMAN]	22.13	30.3	12	29	7	8	11	406	46.1	5.48
P54136	Arginine--tRNA ligase, cytoplasmic OS=Homo sapiens GN=RARS PE=1 SV=2 - [SYRC_HUMAN]	20.85	19.39	13	5	10	10	12	660	75.3	6.68
Q16777	Histone H2A type 2-C OS=Homo sapiens GN=HIST2H2AC PE=1 SV=4 - [H2A2C_HUMAN]	16.82	49.61	14	4	2	4	6	129	14	10.9
P06493	Cyclin-dependent kinase 1 OS=Homo sapiens GN=CDK1 PE=1 SV=3 - [CDK1_HUMAN]	15.58	27.95	15	10	6	6	7	297	34.1	8.4
Q15717	ELAV-like protein 1 OS=Homo sapiens GN=ELAVL1 PE=1 SV=2 - [ELAV1_HUMAN]	15.28	20.86	16	3	6	6	7	326	36.1	9.17
Q9UQ80	Proliferation-associated protein 2G4 OS=Homo sapiens GN=PA2G4 PE=1 SV=3 - [PA2G4_HUMAN]	14.65	19.8	17	7	5	5	8	394	43.8	6.55
J3KTF1	Hypoxia up-regulated protein 1 (Fragment) OS=Homo sapiens GN=HYOU1 PE=3 SV=1 - [J3KTF1_HUMAN]	13.76	31.7	18	10	6	6	7	224	25.2	9.66
P07900	Heat shock protein HSP 90-alpha OS=Homo sapiens GN=HSP90AA1 PE=1 SV=5 - [HS90A_HUMAN]	13.55	13.8	19	14	3	9	10	732	84.6	5.02
P62314	Small nuclear ribonucleoprotein Sm D1 OS=Homo sapiens GN=SNRPD1 PE=1 SV=1 - [SMD1_HUMAN]	13.4	54.62	20	3	4	4	7	119	13.3	11.56
G3V576	Heterogeneous nuclear ribonucleoproteins C1/C2 OS=Homo sapiens GN=HNRNPC PE=4 SV=1 - [G3V576_HUMAN]	13.25	26.84	21	20	5	5	6	231	25.2	9.82
O43852	Calumenin OS=Homo sapiens GN=CALU PE=1 SV=2 - [CALU_HUMAN]	13.22	24.13	22	16	4	4	8	315	37.1	4.64
P55795	Heterogeneous nuclear ribonucleoprotein H2 OS=Homo sapiens GN=HNRNPH2 PE=1 SV=1 - [HNRH2_HUMAN]	13	16.7	23	3	1	5	7	449	49.2	6.3
P56192	Methionine--tRNA ligase, cytoplasmic OS=Homo sapiens GN=MARS PE=1 SV=2 - [SYMC_HUMAN]	12.97	18	24	7	9	9	11	900	101.1	6.16
H0YJ40	SRA stem-loop-interacting RNA-binding protein, mitochondrial (Fragment) OS=Homo sapiens GN=SLIRP PE=4 SV=1 - [H0YJ40_HUMAN]	12.53	46.88	25	9	5	5	5	96	10.8	10.23
P16104	Histone H2A.x OS=Homo sapiens GN=H2AFX PE=1 SV=2 - [H2AX_HUMAN]	12.31	47.55	26	6	2	4	5	143	15.1	10.74
P15880	40S ribosomal protein S2 OS=Homo sapiens GN=RPS2 PE=1 SV=2 - [RS2_HUMAN]	11.92	23.55	27	7	5	5	5	293	31.3	10.24
P39023	60S ribosomal protein L3 OS=Homo sapiens GN=RPL3 PE=1 SV=2 - [RL3_HUMAN]	11.9	17.12	28	7	5	5	6	403	46.1	10.18
Q09028-4	Isoform 4 of Histone-binding protein RBBP4 OS=Homo sapiens GN=RBBP4 - [RBBP4_HUMAN]	11.73	15.38	29	4	2	2	4	390	43.5	4.96
P62316-2	Isoform 2 of Small nuclear ribonucleoprotein Sm D2 OS=Homo sapiens GN=SNRPD2 - [SMD2_HUMAN]	11.06	37.04	30	4	5	5	5	108	12.4	9.89
P67870	Casein kinase II subunit beta OS=Homo sapiens GN=CSNK2B PE=1 SV=1 - [CSK2B_HUMAN]	10.66	20.47	31	3	2	2	5	215	24.9	5.55
F5GZJ1	Condensin complex subunit 1 OS=Homo sapiens GN=NCAPD2 PE=2 SV=1 - [F5GZJ1_HUMAN]	10.52	5.6	32	3	4	4	5	1356	152.1	6.7
P13804-2	Isoform 2 of Electron transfer flavoprotein subunit alpha, mitochondrial OS=Homo sapiens GN=ETFA - [ETFA_HUMAN]	9.67	19.01	33	8	3	3	5	284	30	8.57
P41091	Eukaryotic translation initiation factor 2 subunit 3 OS=Homo sapiens GN=EIF2S3 PE=1 SV=3 - [IF2G_HUMAN]	9.31	13.56	34	4	3	3	4	472	51.1	8.4
P84090	Enhancer of rudimentary homolog OS=Homo sapiens GN=ERH PE=1 SV=1 - [ERH_HUMAN]	9.01	70.19	35	2	5	5	7	104	12.3	5.92
E9PD53	Structural maintenance of chromosomes protein OS=Homo sapiens GN=SMC4 PE=2 SV=1 - [E9PD53_HUMAN]	8.89	6.73	36	8	7	7	9	1263	144.4	7.12
Q9UN37	Vacuolar protein sorting-associated protein 4A OS=Homo sapiens GN=VPS4A PE=1 SV=1 - [VPS4A_HUMAN]	8.87	8.24	37	1	2	2	3	437	48.9	7.8
P0C0S5	Histone H2A.Z OS=Homo sapiens GN=H2AFZ PE=1 SV=2 - [H2AZ_HUMAN]	8.83	46.09	38	8	2	4	4	128	13.5	10.58
Q14974	Importin subunit beta-1 OS=Homo sapiens GN=KPNB1 PE=1 SV=2 - [IMB1_HUMAN]	8.47	6.62	39	5	4	4	5	876	97.1	4.78
Q15738	Sterol-4-alpha-carboxylate 3-dehydrogenase, decarboxylating OS=Homo sapiens GN=NSDHL PE=1 SV=2 - [NSDHL_HUMAN]	8.21	12.06	40	2	2	2	3	373	41.9	8.06
P62829	60S ribosomal protein L23 OS=Homo sapiens GN=RPL23 PE=1 SV=1 - [RL23_HUMAN]	7.91	45	41	6	5	5	5	140	14.9	10.51
P14866-2	Isoform 2 of Heterogeneous nuclear ribonucleoprotein L OS=Homo sapiens GN=HNRNPL - [HNRPL_HUMAN]	7.89	12.72	42	5	4	4	4	456	50.5	7.5
H0YA96	Heterogeneous nuclear ribonucleoprotein D0 (Fragment) OS=Homo sapiens GN=HNRNPD PE=4 SV=1 - [H0YA96_HUMAN]	7.82	26.67	43	12	4	4	4	210	23.9	9.58
H3BRU6	Poly(rC)-binding protein 2 (Fragment) OS=Homo sapiens GN=PCBP2 PE=4 SV=1 - [H3BRU6_HUMAN]	7.81	26.91	44	25	3	4	5	301	31.7	8.44
P62333	26S protease regulatory subunit 10B OS=Homo sapiens GN=PSMC6 PE=1 SV=1 - [PRS10_HUMAN]	7.8	10.8	45	4	3	3	3	389	44.1	7.49
O00425	Insulin-like growth factor 2 mRNA-binding protein 3 OS=Homo sapiens GN=IGF2BP3 PE=1 SV=2 - [IF2B3_HUMAN]	7.58	6.39	46	9	1	3	4	579	63.7	8.87
Q16637-4	Isoform SMN-delta57 of Survival motor neuron protein OS=Homo sapiens GN=SMN1 - [SMN_HUMAN]	7.51	11.6	47	7	3	3	6	250	27.1	5.25
Q01081-4	Isoform 4 of Splicing factor U2AF 35 kDa subunit OS=Homo sapiens GN=U2AF1 - [U2AF1_HUMAN]	7.48	19.16	48	3	2	2	3	167	19.7	9.06
P13010	X-ray repair cross-complementing protein 5 OS=Homo sapiens GN=XRCC5 PE=1 SV=3 - [XRCC5_HUMAN]	7.46	8.33	49	2	3	3	4	732	82.7	5.81
P63173	60S ribosomal protein L38 OS=Homo sapiens GN=RPL38 PE=1 SV=2 - [RL38_HUMAN]	7.27	52.86	50	4	4	4	4	70	8.2	10.1
Q12874	Splicing factor 3A subunit 3 OS=Homo sapiens GN=SF3A3 PE=1 SV=1 - [SF3A3_HUMAN]	7.17	9.18	51	2	3	3	3	501	58.8	5.38
H3BN59	Uncharacterized protein (Fragment) OS=Homo sapiens PE=2 SV=1 - [H3BN59_HUMAN]	6.71	21.46	52	12	3	3	3	261	29	5.55
Q7KZF4	Staphylococcal nuclease domain-containing protein 1 OS=Homo sapiens GN=SND1 PE=1 SV=1 - [SND1_HUMAN]	6.67	2.09	53	1	1	1	3	910	101.9	7.17
P08621	U1 small nuclear ribonucleoprotein 70 kDa OS=Homo sapiens GN=SNRNP70 PE=1 SV=2 - [RU17_HUMAN]	6.64	17.85	54	5	7	7	8	437	51.5	9.94
E7EUT5	Glyceraldehyde-3-phosphate dehydrogenase OS=Homo sapiens GN=GAPDH PE=2 SV=1 - [E7EUT5_HUMAN]	6.48	9.23	55	3	1	1	3	260	27.9	6.95
Q9Y265	RuvB-like 1 OS=Homo sapiens GN=RUVBL1 PE=1 SV=1 - [RUVB1_HUMAN]	6.45	14.69	56	5	4	4	5	456	50.2	6.42
B4DVY1	Eukaryotic translation initiation factor 3 subunit D OS=Homo sapiens GN=EIF3D PE=2 SV=1 - [B4DVY1_HUMAN]	6.44	11.62	57	6	4	4	5	499	58.1	5.71
P62701	40S ribosomal protein S4, X isoform OS=Homo sapiens GN=RPS4X PE=1 SV=2 - [RS4X_HUMAN]	6.36	20.91	58	5	5	5	6	263	29.6	10.15
F5GWX5	Chromodomain-helicase-DNA-binding protein 4 OS=Homo sapiens GN=CHD4 PE=2 SV=1 - [F5GWX5_HUMAN]	6.25	1.94	59	6	1	2	4	1905	217	5.81
F8VQ14	T-complex protein 1 subunit beta OS=Homo sapiens GN=CCT2 PE=2 SV=1 - [F8VQ14_HUMAN]	6.06	6.97	60	4	2	2	2	416	44.8	6.54
P19525-2	Isoform 2 of Interferon-induced, double-stranded RNA-activated protein kinase OS=Homo sapiens GN=EIF2AK2 - [E2AK2_HUMAN]	6.01	2.35	61	2	1	1	2	510	57.4	8.03
P26599	Polypyrimidine tract-binding protein 1 OS=Homo sapiens GN=PTBP1 PE=1 SV=1 - [PTBP1_HUMAN]	5.99	8.1	62	7	2	2	4	531	57.2	9.17
H7C2U6	Protein NipSnap homolog 1 (Fragment) OS=Homo sapiens GN=NIPSNAP1 PE=4 SV=1 - [H7C2U6_HUMAN]	5.85	22.17	63	4	3	3	3	221	25.6	8.95
Q93008-1	Isoform 2 of Probable ubiquitin carboxyl-terminal hydrolase FAF-X OS=Homo sapiens GN=USP9X - [USP9X_HUMAN]	5.85	1.33	64	4	2	2	2	2554	290.3	5.8
O75439	Mitochondrial-processing peptidase subunit beta OS=Homo sapiens GN=PMPCB PE=1 SV=2 - [MPPB_HUMAN]	5.84	7.16	65	6	2	2	2	489	54.3	6.83
Q5HY54	Filamin-A OS=Homo sapiens GN=FLNA PE=2 SV=1 - [Q5HY54_HUMAN]	5.83	2.61	66	4	4	4	4	2607	276.4	6.05
B4DWJ2	Glutamine--tRNA ligase OS=Homo sapiens GN=QARS PE=2 SV=1 - [B4DWJ2_HUMAN]	5.82	9.42	67	7	4	4	4	764	86.5	7.05
P61586	Transforming protein RhoA OS=Homo sapiens GN=RHOA PE=1 SV=1 - [RHOA_HUMAN]	5.61	13.99	68	9	2	2	2	193	21.8	6.1
P62244	40S ribosomal protein S15a OS=Homo sapiens GN=RPS15A PE=1 SV=2 - [RS15A_HUMAN]	5.43	22.31	69	7	2	2	2	130	14.8	10.13
P62280	40S ribosomal protein S11 OS=Homo sapiens GN=RPS11 PE=1 SV=3 - [RS11_HUMAN]	5.27	29.75	70	4	4	4	4	158	18.4	10.3
B3KRS5	Histone deacetylase OS=Homo sapiens GN=HDAC2 PE=2 SV=1 - [B3KRS5_HUMAN]	5.22	6.77	71	12	1	2	2	458	52	5.74
Q13200	26S proteasome non-ATPase regulatory subunit 2 OS=Homo sapiens GN=PSMD2 PE=1 SV=3 - [PSMD2_HUMAN]	5.2	5.29	72	5	3	3	4	908	100.1	5.2
E9PLL6	60S ribosomal protein L27a OS=Homo sapiens GN=RPL27A PE=2 SV=1 - [E9PLL6_HUMAN]	5.18	32.41	73	3	2	2	2	108	12.2	11.46
Q13155	Aminoacyl tRNA synthase complex-interacting multifunctional protein 2 OS=Homo sapiens GN=AIMP2 PE=1 SV=2 - [AIMP2_HUMAN]	5.16	17.81	74	3	4	4	5	320	35.3	8.22
Q15393	Splicing factor 3B subunit 3 OS=Homo sapiens GN=SF3B3 PE=1 SV=4 - [SF3B3_HUMAN]	5.16	2.22	75	2	2	2	2	1217	135.5	5.26
Q13347	Eukaryotic translation initiation factor 3 subunit I OS=Homo sapiens GN=EIF3I PE=1 SV=1 - [EIF3I_HUMAN]	5.1	12	76	2	3	3	3	325	36.5	5.64
Q15293	Reticulocalbin-1 OS=Homo sapiens GN=RCN1 PE=1 SV=1 - [RCN1_HUMAN]	5.1	8.76	77	4	2	2	2	331	38.9	5
P25205	DNA replication licensing factor MCM3 OS=Homo sapiens GN=MCM3 PE=1 SV=3 - [MCM3_HUMAN]	5.06	7.92	78	4	5	5	5	808	90.9	5.77
P62913-2	Isoform 2 of 60S ribosomal protein L11 OS=Homo sapiens GN=RPL11 - [RL11_HUMAN]	5.03	12.99	79	4	2	2	2	177	20.1	9.6
Q15459	Splicing factor 3A subunit 1 OS=Homo sapiens GN=SF3A1 PE=1 SV=1 - [SF3A1_HUMAN]	4.91	3.15	80	2	2	2	2	793	88.8	5.22
H0YLR3	U2 small nuclear ribonucleoprotein A' (Fragment) OS=Homo sapiens GN=SNRPA1 PE=2 SV=1 - [H0YLR3_HUMAN]	4.88	28.09	81	3	2	2	2	89	9.5	8.47
E5RH50	La-related protein 1 (Fragment) OS=Homo sapiens GN=LARP1 PE=2 SV=1 - [E5RH50_HUMAN]	4.72	5.07	82	4	2	2	2	611	69.9	6.6
Q9Y3D5	28S ribosomal protein S18c, mitochondrial OS=Homo sapiens GN=MRPS18C PE=1 SV=1 - [RT18C_HUMAN]	4.67	13.38	83	1	1	1	2	142	15.8	9.55
P27635	60S ribosomal protein L10 OS=Homo sapiens GN=RPL10 PE=1 SV=4 - [RL10_HUMAN]	4.6	32.71	84	8	5	5	5	214	24.6	10.08
Q08J23-2	Isoform 2 of tRNA (cytosine(34)-C(5))-methyltransferase OS=Homo sapiens GN=NSUN2 - [NSUN2_HUMAN]	4.56	4.64	85	4	2	2	2	732	82.3	7.01
E9PM69	26S protease regulatory subunit 6A OS=Homo sapiens GN=PSMC3 PE=2 SV=1 - [E9PM69_HUMAN]	4.46	13.6	86	8	3	3	3	397	44.3	5.05
K7EPL2	SUMO-activating enzyme subunit 2 (Fragment) OS=Homo sapiens GN=UBA2 PE=4 SV=1 - [K7EPL2_HUMAN]	4.39	16.54	87	4	3	3	3	266	29.8	6.42
Q9BRS2	Serine/threonine-protein kinase RIO1 OS=Homo sapiens GN=RIOK1 PE=1 SV=2 - [RIOK1_HUMAN]	4.34	13.03	88	1	5	5	6	568	65.5	6.19
Q9Y3Y2-4	Isoform 3 of Chromatin target of PRMT1 protein OS=Homo sapiens GN=CHTOP - [CHTOP_HUMAN]	4.34	14.36	89	4	2	2	3	202	21.9	11.97
Q7L014	Probable ATP-dependent RNA helicase DDX46 OS=Homo sapiens GN=DDX46 PE=1 SV=2 - [DDX46_HUMAN]	4.26	5.33	90	2	4	4	4	1031	117.3	9.29
B4DWC7	Hydroxysteroid dehydrogenase-like protein 2 OS=Homo sapiens GN=HSDL2 PE=2 SV=1 - [B4DWC7_HUMAN]	4.18	7.98	91	4	1	1	1	213	23.6	5.06
Q9Y2L1	Exosome complex exonuclease RRP44 OS=Homo sapiens GN=DIS3 PE=1 SV=2 - [RRP44_HUMAN]	4.15	6.47	92	4	4	4	4	958	108.9	7.14
Q06830	Peroxiredoxin-1 OS=Homo sapiens GN=PRDX1 PE=1 SV=1 - [PRDX1_HUMAN]	4.15	21.61	93	2	3	3	3	199	22.1	8.13
P23246	Splicing factor, proline- and glutamine-rich OS=Homo sapiens GN=SFPQ PE=1 SV=2 - [SFPQ_HUMAN]	4.09	10.18	94	3	4	4	4	707	76.1	9.44
J3JS69	40S ribosomal protein S18 OS=Homo sapiens GN=RPS18 PE=3 SV=1 - [J3JS69_HUMAN]	4.01	24.39	95	2	2	2	2	82	9.8	11.41
B4DLW8	Probable ATP-dependent RNA helicase DDX5 OS=Homo sapiens GN=DDX5 PE=2 SV=1 - [B4DLW8_HUMAN]	3.92	4.11	96	8	1	2	2	535	60.5	9.07
O60814	Histone H2B type 1-K OS=Homo sapiens GN=HIST1H2BK PE=1 SV=3 - [H2B1K_HUMAN]	3.81	27.78	97	17	3	3	3	126	13.9	10.32
Q13547	Histone deacetylase 1 OS=Homo sapiens GN=HDAC1 PE=1 SV=1 - [HDAC1_HUMAN]	3.81	8.3	98	11	2	3	3	482	55.1	5.48
E9PKB5	Protein phosphatase 1A (Fragment) OS=Homo sapiens GN=PPM1A PE=2 SV=1 - [E9PKB5_HUMAN]	3.76	6.42	99	10	1	1	2	187	20.6	7.91
B0V0F8	Putative pre-mRNA-splicing factor ATP-dependent RNA helicase DHX16 (Fragment) OS=Homo sapiens GN=DHX16 PE=2 SV=1 - [B0V0F8_HUMAN]	3.74	1.79	100	2	1	1	2	669	76.9	6.09
Q12873-2	Isoform 2 of Chromodomain-helicase-DNA-binding protein 3 OS=Homo sapiens GN=CHD3 - [CHD3_HUMAN]	3.72	1.58	101	6	1	2	3	1966	222.7	7.52
P12277	Creatine kinase B-type OS=Homo sapiens GN=CKB PE=1 SV=1 - [KCRB_HUMAN]	3.69	16.01	102	3	3	3	4	381	42.6	5.59
P62263	40S ribosomal protein S14 OS=Homo sapiens GN=RPS14 PE=1 SV=3 - [RS14_HUMAN]	3.66	15.89	103	3	2	2	2	151	16.3	10.05
D6R9B6	40S ribosomal protein S3a OS=Homo sapiens GN=RPS3A PE=4 SV=1 - [D6R9B6_HUMAN]	3.62	17.24	104	6	2	2	2	145	16.5	9.25
Q6UN15-4	Isoform 4 of Pre-mRNA 3'-end-processing factor FIP1 OS=Homo sapiens GN=FIP1L1 - [FIP1_HUMAN]	3.5	5.03	105	4	1	1	1	378	40.8	4.69
Q8NBJ5	Procollagen galactosyltransferase 1 OS=Homo sapiens GN=COLGALT1 PE=1 SV=1 - [GT251_HUMAN]	3.47	2.41	106	1	1	1	2	622	71.6	7.31
B9A062	Bifunctional methylenetetrahydrofolate dehydrogenase/cyclohydrolase, mitochondrial OS=Homo sapiens GN=MTHFD2 PE=2 SV=1 - [B9A062_HUMAN]	3.36	25.68	107	5	3	3	3	222	23.9	9.76
Q9BSJ8	Extended synaptotagmin-1 OS=Homo sapiens GN=ESYT1 PE=1 SV=1 - [ESYT1_HUMAN]	3.21	1.45	108	2	1	1	1	1104	122.8	5.83
Q15654	Thyroid receptor-interacting protein 6 OS=Homo sapiens GN=TRIP6 PE=1 SV=3 - [TRIP6_HUMAN]	3.12	4.41	109	1	1	1	1	476	50.3	7.37
P42677	40S ribosomal protein S27 OS=Homo sapiens GN=RPS27 PE=1 SV=3 - [RS27_HUMAN]	3.1	25	110	6	2	2	2	84	9.5	9.45
B4DP21	Prostaglandin E synthase 3 OS=Homo sapiens GN=PTGES3 PE=2 SV=1 - [B4DP21_HUMAN]	3.04	13.08	111	3	1	1	1	130	14.9	4.77
Q6PI48	Aspartate--tRNA ligase, mitochondrial OS=Homo sapiens GN=DARS2 PE=1 SV=1 - [SYDM_HUMAN]	3	3.1	112	1	1	1	1	645	73.5	8.02
E9PMW7	Elongation factor 1-delta OS=Homo sapiens GN=EEF1D PE=4 SV=1 - [E9PMW7_HUMAN]	2.86	29.23	113	19	2	2	2	130	14.2	7.52
P17028	Zinc finger protein 24 OS=Homo sapiens GN=ZNF24 PE=1 SV=4 - [ZNF24_HUMAN]	2.86	3.53	114	1	1	1	1	368	42.1	6.21
P14625	Endoplasmin OS=Homo sapiens GN=HSP90B1 PE=1 SV=1 - [ENPL_HUMAN]	2.85	2.37	115	1	1	1	1	803	92.4	4.84
Q8N163	DBIRD complex subunit KIAA1967 OS=Homo sapiens GN=KIAA1967 PE=1 SV=2 - [K1967_HUMAN]	2.82	6.61	116	7	3	3	3	923	102.8	5.22
Q9BWF3	RNA-binding protein 4 OS=Homo sapiens GN=RBM4 PE=1 SV=1 - [RBM4_HUMAN]	2.82	15.38	117	11	3	3	3	364	40.3	7.08
P04264	Keratin, type II cytoskeletal 1 OS=Homo sapiens GN=KRT1 PE=1 SV=6 - [K2C1_HUMAN]	2.76	5.9	118	4	2	2	2	644	66	8.12
Q7L0Y3	Mitochondrial ribonuclease P protein 1 OS=Homo sapiens GN=TRMT10C PE=1 SV=2 - [MRRP1_HUMAN]	2.74	4.22	119	1	1	1	1	403	47.3	9.36
D3DQV9	Eukaryotic translation initiation factor 4 gamma 2 (Fragment) OS=Homo sapiens GN=EIF4G2 PE=4 SV=1 - [D3DQV9_HUMAN]	2.73	4.3	120	5	2	2	2	907	102.3	7.14
P55072	Transitional endoplasmic reticulum ATPase OS=Homo sapiens GN=VCP PE=1 SV=4 - [TERA_HUMAN]	2.73	1.61	121	1	1	1	1	806	89.3	5.26
H0YDX5	Cytoskeleton-associated protein 5 (Fragment) OS=Homo sapiens GN=CKAP5 PE=4 SV=1 - [H0YDX5_HUMAN]	2.72	10.84	122	3	1	1	1	203	22.7	8.05
O14818-2	Isoform 2 of Proteasome subunit alpha type-7 OS=Homo sapiens GN=PSMA7 - [PSA7_HUMAN]	2.7	7.87	123	6	1	1	1	178	20.2	8.51
F8WBW9	Catechol O-methyltransferase OS=Homo sapiens GN=COMT PE=2 SV=1 - [F8WBW9_HUMAN]	2.7	8.04	124	5	1	1	1	199	21.8	6.13
P62191	26S protease regulatory subunit 4 OS=Homo sapiens GN=PSMC1 PE=1 SV=1 - [PRS4_HUMAN]	2.67	7.73	125	2	3	3	3	440	49.2	6.21
H0Y580	Translation initiation factor eIF-2B subunit gamma (Fragment) OS=Homo sapiens GN=EIF2B3 PE=4 SV=1 - [H0Y580_HUMAN]	2.67	9.46	126	4	1	1	1	222	24.9	8.1
Q9NRR4-3	Isoform 3 of Ribonuclease 3 OS=Homo sapiens GN=DROSHA - [RNC_HUMAN]	2.65	1.17	127	4	1	1	1	1192	138.1	8.05
P46060	Ran GTPase-activating protein 1 OS=Homo sapiens GN=RANGAP1 PE=1 SV=1 - [RAGP1_HUMAN]	2.64	5.96	128	5	2	2	2	587	63.5	4.68
E5RJW4	Pre-mRNA-splicing factor RBM22 (Fragment) OS=Homo sapiens GN=RBM22 PE=2 SV=1 - [E5RJW4_HUMAN]	2.63	6.15	129	4	1	1	1	179	20.8	8.82
M0QX71	Glutamate-rich WD repeat-containing protein 1 (Fragment) OS=Homo sapiens GN=GRWD1 PE=4 SV=1 - [M0QX71_HUMAN]	2.61	20.18	130	2	2	2	2	228	25.5	4.86
H7C497	Regulator of chromosome condensation (Fragment) OS=Homo sapiens GN=RCC1 PE=4 SV=1 - [H7C497_HUMAN]	2.59	12.03	131	8	1	1	1	158	16.6	5
P60866	40S ribosomal protein S20 OS=Homo sapiens GN=RPS20 PE=1 SV=1 - [RS20_HUMAN]	2.58	28.57	132	5	4	4	5	119	13.4	9.94
B0AZV0	Serine-threonine kinase receptor-associated protein OS=Homo sapiens GN=STRAP PE=2 SV=1 - [B0AZV0_HUMAN]	2.57	4.69	133	3	1	1	2	256	28.5	4.91
H0Y5W0	E3 ubiquitin-protein ligase HUWE1 (Fragment) OS=Homo sapiens GN=HUWE1 PE=4 SV=1 - [H0Y5W0_HUMAN]	2.54	0.65	134	4	1	1	2	3408	374.1	5.1
P68400-2	Isoform 2 of Casein kinase II subunit alpha OS=Homo sapiens GN=CSNK2A1 - [CSK21_HUMAN]	2.51	7.45	135	4	1	1	2	255	29.2	6.71
Q9UHI6	Probable ATP-dependent RNA helicase DDX20 OS=Homo sapiens GN=DDX20 PE=1 SV=2 - [DDX20_HUMAN]	2.51	4	136	2	2	2	2	824	92.2	6.95
P78347-2	Isoform 2 of General transcription factor II-I OS=Homo sapiens GN=GTF2I - [GTF2I_HUMAN]	2.5	1.67	137	4	1	1	1	957	107.9	7.94
Q15365	Poly(rC)-binding protein 1 OS=Homo sapiens GN=PCBP1 PE=1 SV=2 - [PCBP1_HUMAN]	2.49	9.55	138	1	1	2	3	356	37.5	7.09
D3YTB1	60S ribosomal protein L32 (Fragment) OS=Homo sapiens GN=RPL32 PE=2 SV=1 - [D3YTB1_HUMAN]	2.48	12.78	139	3	1	1	1	133	15.6	11.44
O43324	Eukaryotic translation elongation factor 1 epsilon-1 OS=Homo sapiens GN=EEF1E1 PE=1 SV=1 - [MCA3_HUMAN]	2.45	27.01	140	6	3	3	4	174	19.8	8.54
H0YH80	Heterogeneous nuclear ribonucleoprotein A1 (Fragment) OS=Homo sapiens GN=HNRNPA1 PE=2 SV=1 - [H0YH80_HUMAN]	2.44	8.38	141	9	1	1	1	191	19.5	9.8
P12004	Proliferating cell nuclear antigen OS=Homo sapiens GN=PCNA PE=1 SV=1 - [PCNA_HUMAN]	2.43	5.75	142	1	1	1	1	261	28.8	4.69
F8WE04	Heat shock protein beta-1 OS=Homo sapiens GN=HSPB1 PE=2 SV=1 - [F8WE04_HUMAN]	2.42	25.81	143	2	2	2	2	186	20.4	9.06
Q96PK6	RNA-binding protein 14 OS=Homo sapiens GN=RBM14 PE=1 SV=2 - [RBM14_HUMAN]	2.38	4.04	144	1	2	2	2	669	69.4	9.67
F5H282	T-complex protein 1 subunit alpha OS=Homo sapiens GN=TCP1 PE=2 SV=1 - [F5H282_HUMAN]	2.38	6.93	145	3	1	1	1	332	36.4	7.02
E7ETM7	Heterogeneous nuclear ribonucleoprotein R OS=Homo sapiens GN=HNRNPR PE=2 SV=1 - [E7ETM7_HUMAN]	2.36	5.07	146	10	2	2	2	473	53	9.32
Q16527	Cysteine and glycine-rich protein 2 OS=Homo sapiens GN=CSRP2 PE=1 SV=3 - [CSRP2_HUMAN]	2.35	7.77	147	2	1	1	1	193	20.9	8.62
M0R0Y3	RuvB-like 2 OS=Homo sapiens GN=RUVBL2 PE=4 SV=1 - [M0R0Y3_HUMAN]	2.33	11.3	148	4	3	3	3	354	38.7	7.97
E9PNW0	Nucleosome assembly protein 1-like 4 (Fragment) OS=Homo sapiens GN=NAP1L4 PE=2 SV=1 - [E9PNW0_HUMAN]	2.31	9.35	149	29	1	1	1	107	12.2	8.16
P14868	Aspartate--tRNA ligase, cytoplasmic OS=Homo sapiens GN=DARS PE=1 SV=2 - [SYDC_HUMAN]	2.28	12.38	150	7	5	5	7	501	57.1	6.55
H0YKD0	Isocitrate dehydrogenase [NAD] subunit alpha, mitochondrial (Fragment) OS=Homo sapiens GN=IDH3A PE=2 SV=1 - [H0YKD0_HUMAN]	2.27	23.85	151	7	2	2	2	109	12.1	8.12
Q9Y3I0	tRNA-splicing ligase RtcB homolog OS=Homo sapiens GN=C22orf28 PE=1 SV=1 - [RTCB_HUMAN]	2.26	2.38	152	1	1	1	2	505	55.2	7.23
Q9Y3D3	28S ribosomal protein S16, mitochondrial OS=Homo sapiens GN=MRPS16 PE=1 SV=1 - [RT16_HUMAN]	2.25	14.6	153	1	1	1	1	137	15.3	9.5
J3QSX4	Mitotic checkpoint protein BUB3 OS=Homo sapiens GN=BUB3 PE=4 SV=1 - [J3QSX4_HUMAN]	2.25	13.79	154	5	1	1	1	145	16.3	5.43
P51665	26S proteasome non-ATPase regulatory subunit 7 OS=Homo sapiens GN=PSMD7 PE=1 SV=2 - [PSD7_HUMAN]	2.24	6.17	155	4	2	2	2	324	37	6.77
B4DEV8	Proteasome subunit alpha type OS=Homo sapiens GN=PSMA1 PE=2 SV=1 - [B4DEV8_HUMAN]	2.21	12.2	156	4	1	1	1	164	18.4	8.5
H7C5F2	28S ribosomal protein S22, mitochondrial (Fragment) OS=Homo sapiens GN=MRPS22 PE=4 SV=1 - [H7C5F2_HUMAN]	2.16	7.27	157	6	1	1	1	165	18.7	8.28
F8WCJ1	Eukaryotic translation initiation factor 5A-2 OS=Homo sapiens GN=EIF5A2 PE=2 SV=1 - [F8WCJ1_HUMAN]	2.14	19.05	158	9	2	2	2	105	11.7	9.14
M0R051	39S ribosomal protein L43, mitochondrial OS=Homo sapiens GN=MRPL43 PE=4 SV=1 - [M0R051_HUMAN]	2.13	27.27	159	9	1	1	1	44	4.7	12
O14979-3	Isoform 3 of Heterogeneous nuclear ribonucleoprotein D-like OS=Homo sapiens GN=HNRPDL - [HNRDL_HUMAN]	2.12	5.33	160	3	1	1	1	244	27.2	8.65
P52701	DNA mismatch repair protein Msh6 OS=Homo sapiens GN=MSH6 PE=1 SV=2 - [MSH6_HUMAN]	2.12	1.76	161	7	2	2	2	1360	152.7	6.9
M0R3B2	Nitric oxide synthase-interacting protein (Fragment) OS=Homo sapiens GN=NOSIP PE=4 SV=1 - [M0R3B2_HUMAN]	2.08	6.2	162	2	1	1	1	242	26.9	8.82
H0YIM7	Kinesin-like protein KIF21A (Fragment) OS=Homo sapiens GN=KIF21A PE=2 SV=1 - [H0YIM7_HUMAN]	2.05	5.17	163	8	1	1	1	290	32.4	8.56
Q13045-2	Isoform 2 of Protein flightless-1 homolog OS=Homo sapiens GN=FLII - [FLII_HUMAN]	2.03	1.35	164	3	1	1	1	1183	135.1	6.13
Contaminants_Q3SX09	TREMBL:Q3SX09 (Bos taurus) similar to HBG protein	2.01	5.97	165	1	1	1	1	201	22	9.39
P53350	Serine/threonine-protein kinase PLK1 OS=Homo sapiens GN=PLK1 PE=1 SV=1 - [PLK1_HUMAN]	2.01	6.63	166	3	2	2	2	603	68.2	8.91
O94925-2	Isoform 2 of Glutaminase kidney isoform, mitochondrial OS=Homo sapiens GN=GLS - [GLSK_HUMAN]	2.01	12.43	167	3	1	1	2	169	17.7	9.7
Q9UHV9	Prefoldin subunit 2 OS=Homo sapiens GN=PFDN2 PE=1 SV=1 - [PFD2_HUMAN]	2	7.79	168	1	1	1	1	154	16.6	6.58
O75489	NADH dehydrogenase [ubiquinone] iron-sulfur protein 3, mitochondrial OS=Homo sapiens GN=NDUFS3 PE=1 SV=1 - [NDUS3_HUMAN]	1.98	4.92	169	1	1	1	1	264	30.2	7.5
G3V1B3	60S ribosomal protein L21 OS=Homo sapiens GN=RPL21 PE=4 SV=1 - [G3V1B3_HUMAN]	1.97	17.24	170	3	1	1	1	87	9.9	10.29
Q9UG63	ATP-binding cassette sub-family F member 2 OS=Homo sapiens GN=ABCF2 PE=1 SV=2 - [ABCF2_HUMAN]	1.96	7.87	171	4	3	3	4	623	71.2	7.37
B5MCT8	40S ribosomal protein S9 OS=Homo sapiens GN=RPS9 PE=3 SV=1 - [B5MCT8_HUMAN]	1.94	6.47	172	3	1	1	1	139	16.6	11.06
Q68DB1	Metastasis-associated protein MTA2 OS=Homo sapiens GN=DKFZp686F2281 PE=2 SV=1 - [Q68DB1_HUMAN]	1.92	9.09	173	14	3	3	3	495	55	10.13
O00231	26S proteasome non-ATPase regulatory subunit 11 OS=Homo sapiens GN=PSMD11 PE=1 SV=3 - [PSD11_HUMAN]	1.9	2.61	174	2	1	1	1	422	47.4	6.48
Q9NQT5-2	Isoform 2 of Exosome complex component RRP40 OS=Homo sapiens GN=EXOSC3 - [EXOS3_HUMAN]	1.89	9.76	175	2	1	1	2	164	17.2	9.28
P63167	Dynein light chain 1, cytoplasmic OS=Homo sapiens GN=DYNLL1 PE=1 SV=1 - [DYL1_HUMAN]	1.87	12.36	176	2	1	1	1	89	10.4	7.4
E9PP36	60S ribosomal protein L8 OS=Homo sapiens GN=RPL8 PE=2 SV=1 - [E9PP36_HUMAN]	1.81	7.43	177	5	1	1	1	148	16.2	11.9
H7C1W5	MMS19 nucleotide excision repair protein homolog (Fragment) OS=Homo sapiens GN=MMS19 PE=2 SV=1 - [H7C1W5_HUMAN]	1.78	7.38	178	4	1	1	1	149	16.4	7.69
G3V2K7	Transmembrane emp24 domain-containing protein 10 OS=Homo sapiens GN=TMED10 PE=2 SV=1 - [G3V2K7_HUMAN]	1.77	7.84	179	2	1	1	1	153	16.9	6.52
A8MXP8	Reticulocalbin-2 OS=Homo sapiens GN=RCN2 PE=2 SV=1 - [A8MXP8_HUMAN]	1.76	5.56	180	3	1	1	1	216	24.8	4.42
Q9UQE7	Structural maintenance of chromosomes protein 3 OS=Homo sapiens GN=SMC3 PE=1 SV=2 - [SMC3_HUMAN]	1.73	0.74	181	1	1	1	1	1217	141.5	7.18
P28066-2	Isoform 2 of Proteasome subunit alpha type-5 OS=Homo sapiens GN=PSMA5 - [PSA5_HUMAN]	1.72	10.38	182	2	1	1	2	183	20	4.73
H0YEX5	Splicing factor 3B subunit 2 (Fragment) OS=Homo sapiens GN=SF3B2 PE=4 SV=1 - [H0YEX5_HUMAN]	1.66	4.13	183	3	1	1	1	315	35	4.81
O43242	26S proteasome non-ATPase regulatory subunit 3 OS=Homo sapiens GN=PSMD3 PE=1 SV=2 - [PSMD3_HUMAN]	1.64	5.24	184	1	2	2	2	534	60.9	8.44
P40227-2	Isoform 2 of T-complex protein 1 subunit zeta OS=Homo sapiens GN=CCT6A - [TCPZ_HUMAN]	1.62	2.47	185	3	1	1	1	486	53.3	7.27
