# Supplementary material for: Stabilizing heterochromatin by DGCR8 alleviates senescence and osteoarthritis
Source: Nat Commun. 2019 Jul 26;10:3329. doi: 10.1038/s41467-019-10831-8 (PMC6659673; doi:10.1038/s41467-019-10831-8)
Supplement: Supplementary file 10 — Supplementary Data 7 [file 41467_2019_10831_MOESM10_ESM.xlsx]

## Sheet: mouse_FPKM_UP
GeneID	Symbol	NC	LUC	WT	MT
ENSMUSG00000000903	Vpreb3	2.9115	0.518863	2.25499	1.36444
ENSMUSG00000001494	Sost	9.01807	1.50063	3.94831	6.04212
ENSMUSG00000001506	Col1a1	426.891	244.592	577.614	723.524
ENSMUSG00000003355	Fkbp11	5.05086	2.02677	3.46177	3.91699
ENSMUSG00000003379	Cd79a	14.9024	2.95332	10.5407	5.275
ENSMUSG00000003500	Impdh1	3.84032	2.5586	4.29978	3.67268
ENSMUSG00000004359	Spic	1.69059	0.803913	1.85364	1.39787
ENSMUSG00000004568	Arhgef18	1.16813	0.488826	0.988542	0.736001
ENSMUSG00000004668	Abca13	0.0848656	0.0115492	0.0459454	0.0187569
ENSMUSG00000005043	Sgsh	1.13547	0.714415	1.20791	1.0727
ENSMUSG00000005124	Wisp1	2.03983	0.863631	1.46619	1.78855
ENSMUSG00000005413	Hmox1	20.9573	9.2323	20.8596	21.7577
ENSMUSG00000005800	Mmp8	67.1338	6.22297	20.4267	10.3669
ENSMUSG00000008193	Spib	7.34592	1.59293	6.21686	2.80589
ENSMUSG00000009621	Vav2	0.203835	0.133383	0.218568	0.214921
ENSMUSG00000014361	Mertk	0.325184	0.210202	0.360565	0.340053
ENSMUSG00000015854	Cd5l	3.13758	0.408934	2.23656	2.3557
ENSMUSG00000017002	Slpi	2.22652	0.381304	1.25517	0.741165
ENSMUSG00000017493	Igfbp4	39.2597	16.4429	33.7397	25.9835
ENSMUSG00000017639	Rab11fip4	0.274726	0.167776	0.278981	0.281995
ENSMUSG00000017737	Mmp9	100.776	26.9659	53.9835	39.0627
ENSMUSG00000019359	Gdpd2	3.22757	0.525086	2.58838	0.941596
ENSMUSG00000020303	Stc2	1.53195	0.917272	1.49431	1.74282
ENSMUSG00000020340	Cyfip2	1.53182	0.332579	1.11692	0.517262
ENSMUSG00000020357	Flt4	0.615251	0.280043	0.666919	0.429111
ENSMUSG00000020642	Rnf144a	0.787641	0.185989	0.487561	0.298279
ENSMUSG00000021986	Amer2	0.772482	0.0938586	0.394981	0.262774
ENSMUSG00000022026	Olfm4	1.07327	0.172884	0.670512	0.398741
ENSMUSG00000022231	Sema5a	0.0442197	0.0233582	0.0407066	0.0420706
ENSMUSG00000022479	Vdr	0.77584	0.252117	0.451166	0.449423
ENSMUSG00000022582	Ly6g	42.9538	9.21547	19.2626	13.3218
ENSMUSG00000022651	Retnlg	547.309	70.6712	194.087	131.127
ENSMUSG00000022863	Btg3	1.4531	0.833893	1.34567	1.28878
ENSMUSG00000023903	Mmp25	4.95612	0.515935	2.83301	0.958916
ENSMUSG00000024063	Lbh	3.23823	2.13942	3.71047	3.48911
ENSMUSG00000024087	Cyp1b1	7.88457	3.03666	5.71494	4.5627
ENSMUSG00000024304	Cdh2	0.239327	0.0942126	0.175465	0.201725
ENSMUSG00000024665	Fads2	0.520173	0.179955	0.380425	0.289545
ENSMUSG00000024868	Dkk1	5.59988	0.693394	3.41592	4.87526
ENSMUSG00000025743	Sdc3	6.08434	3.03733	5.31415	5.81328
ENSMUSG00000025867	Cplx2	1.28242	0.337645	0.8473	0.649051
ENSMUSG00000025969	Nrp2	1.237	0.660547	1.13177	1.20008
ENSMUSG00000025993	Slc40a1	10.1049	3.10603	7.5633	5.68873
ENSMUSG00000026180	Cxcr2	22.4773	2.47072	9.43959	3.59913
ENSMUSG00000026923	Notch1	1.12735	0.425741	0.896867	0.633995
ENSMUSG00000026938	Fcna	14.2655	1.605	7.07464	5.59618
ENSMUSG00000026994	Galnt3	0.567945	0.180173	0.41463	0.382419
ENSMUSG00000027015	Cybrd1	0.27771	0.111993	0.241244	0.336115
ENSMUSG00000027030	Stk39	0.081315	0.0352489	0.0569258	0.0562094
ENSMUSG00000027073	Prg2	309.594	3.72075	10.6842	9.43737
ENSMUSG00000027082	Tfpi	0.913996	0.27555	0.801967	0.422145
ENSMUSG00000027230	Creb3l1	0.713179	0.453885	0.774793	0.903711
ENSMUSG00000027322	Siglec1	1.0437	0.2796	0.854787	0.486462
ENSMUSG00000027460	Angpt4	0.607858	0.211648	0.553162	0.42815
ENSMUSG00000027508	Pag1	0.467237	0.0958301	0.294228	0.136222
ENSMUSG00000027820	Mme	0.194417	0.0690296	0.14818	0.122517
ENSMUSG00000027962	Vcam1	13.6187	2.85158	7.77271	6.20721
ENSMUSG00000027966	Col11a1	2.55302	1.10902	1.94393	2.67637
ENSMUSG00000028076	Cd1d1	7.00413	3.90485	8.33047	6.85619
ENSMUSG00000028226	Mmp16	0.0244803	0.00649813	0.022568	0.0240689
ENSMUSG00000028370	Pappa	0.0591537	0.0178085	0.0401442	0.0362144
ENSMUSG00000028399	Ptprd	0.0200839	0.0114339	0.020698	0.02465
ENSMUSG00000028681	Ptch2	0.330198	0.135942	0.40136	0.267282
ENSMUSG00000029119	Man2b2	2.64049	1.36674	2.60834	1.9457
ENSMUSG00000029307	Dmp1	23.592	3.95806	9.51684	13.6673
ENSMUSG00000029335	Bmp3	0.843035	0.335448	0.756543	0.994831
ENSMUSG00000029661	Col1a2	198.352	119.398	238.867	289.344
ENSMUSG00000030222	Rerg	0.102909	0.0505979	0.102179	0.113026
ENSMUSG00000030413	Pglyrp1	38.8712	6.86945	22.3864	10.9569
ENSMUSG00000030724	Cd19	6.03857	2.11761	6.31636	3.10876
ENSMUSG00000031129	Slc9a9	0.0306884	0.0157494	0.0301996	0.0247222
ENSMUSG00000031283	Chrdl1	0.214729	0.0903649	0.213495	0.202488
ENSMUSG00000031595	Pdgfrl	0.270805	0.167179	0.309804	0.35394
ENSMUSG00000031673	Cdh11	0.624907	0.235805	0.462167	0.481095
ENSMUSG00000031737	Irx5	1.33543	0.295993	0.927626	1.23746
ENSMUSG00000031906	Smpd3	1.0995	0.654759	1.15701	1.48391
ENSMUSG00000031980	Agt	1.71702	0.584432	1.12443	0.893321
ENSMUSG00000032076	Cadm1	0.204271	0.0808559	0.133007	0.146116
ENSMUSG00000032207	Lipc	0.0899842	0.0345136	0.0619409	0.0694114
ENSMUSG00000032373	Car12	0.575023	0.28349	0.471085	0.508767
ENSMUSG00000032484	Ngp	2154.94	343.933	1131.37	532.878
ENSMUSG00000032496	Ltf	160.006	23.7717	91.2851	36.6962
ENSMUSG00000032640	Chsy1	0.72743	0.292219	0.563228	0.480368
ENSMUSG00000032890	Rims3	0.148407	0.0334973	0.124519	0.100853
ENSMUSG00000033491	Prss35	1.73312	0.813943	1.42555	2.05757
ENSMUSG00000035372	1810055G02Rik	2.40163	1.4426	2.39206	2.07131
ENSMUSG00000035448	Ccr3	1.43271	0.267232	0.9952	0.5715
ENSMUSG00000036273	Lrrk2	0.452044	0.113713	0.271657	0.167333
ENSMUSG00000036545	Adamts2	0.566194	0.378594	0.661356	0.704817
ENSMUSG00000036596	Cpz	1.09148	0.435519	0.946989	1.27888
ENSMUSG00000038173	Enpp6	0.2034	0.0765412	0.134139	0.12572
ENSMUSG00000038331	Satb2	0.162736	0.0640189	0.176341	0.17183
ENSMUSG00000038366	Lasp1	6.3459	2.28566	4.95019	3.49642
ENSMUSG00000038587	Akap12	0.2296	0.0797277	0.17083	0.139636
ENSMUSG00000038807	Rap1gap2	0.217	0.0721346	0.15004	0.103787
ENSMUSG00000039153	Runx2	0.155996	0.10495	0.177132	0.167047
ENSMUSG00000039157	Fam102a	2.09195	1.02575	1.73722	1.66385
ENSMUSG00000039234	Sec24d	0.539832	0.317715	0.547881	0.486728
ENSMUSG00000039477	Tnrc18	1.71904	1.0842	1.74405	1.5857
ENSMUSG00000039835	Nhsl1	0.0462262	0.0233988	0.0590436	0.0483563
ENSMUSG00000039910	Cited2	57.5662	24.6602	46.9723	44.0276
ENSMUSG00000040003	Magi2	0.00364563	0.00173244	0.00395824	0.00440248
ENSMUSG00000040569	Slc26a7	0.0349649	0.0110354	0.0345431	0.0334304
ENSMUSG00000040592	Cd79b	18.7619	3.491	11.0619	5.77511
ENSMUSG00000040809	Chil3	114.74	16.0915	49.1222	24.5671
ENSMUSG00000041567	Serpina12	0.195334	0.0183838	0.0906114	0.0967777
ENSMUSG00000041608	Entpd3	0.689909	0.423537	0.959098	0.818921
ENSMUSG00000041977	Arhgef11	0.209496	0.137298	0.226709	0.217471
ENSMUSG00000042082	Arsb	0.331062	0.0699535	0.152154	0.123919
ENSMUSG00000042379	Esm1	2.5293	0.595117	2.69978	1.34215
ENSMUSG00000042724	Map3k9	0.357068	0.0513843	0.198993	0.102669
ENSMUSG00000043333	Rhbdl2	0.205658	0.108805	0.235895	0.247351
ENSMUSG00000044708	Kcnj10	0.298737	0.0338109	0.228591	0.125355
ENSMUSG00000045005	Fzd5	2.6109	1.60462	2.80835	2.96815
ENSMUSG00000045180	Shroom2	0.0448448	0.0203632	0.0427283	0.0427485
ENSMUSG00000045826	Ptprcap	29.5749	5.84533	16.9443	9.66238
ENSMUSG00000047945	Marcksl1	42.3202	10.2859	28.3042	15.0979
ENSMUSG00000048895	Cdk5r1	4.57067	1.38985	3.20532	2.3247
ENSMUSG00000049124	Gm8186	47.9197	18.3879	34.9195	35.0579
ENSMUSG00000050931	Sgms2	0.936836	0.322538	0.761438	0.813974
ENSMUSG00000052234	Epx	9.56844	0.207482	0.559921	0.465202
ENSMUSG00000052516	Robo2	0.0125143	0.00460207	0.01054	0.0108927
ENSMUSG00000052539	Magi3	0.0588573	0.032223	0.05305	0.0511247
ENSMUSG00000053825	Ppfia2	0.0115624	0.00539604	0.0121132	0.0107446
ENSMUSG00000053863	Mepe	11.0366	1.12236	2.6953	3.45132
ENSMUSG00000054169	Ceacam10	4.36376	0.420673	2.1037	0.82185
ENSMUSG00000054196	Cthrc1	4.10054	2.03114	5.32139	4.50495
ENSMUSG00000054555	Adam12	0.11162	0.0612565	0.103859	0.105764
ENSMUSG00000056399	Prss34	53.6598	5.1332	21.9998	12.1143
ENSMUSG00000056643	Chst13	0.926779	0.217707	0.539039	0.40848
ENSMUSG00000057337	Chst3	0.886919	0.361653	0.759601	0.553985
ENSMUSG00000057457	Phex	0.233168	0.0276771	0.0774561	0.106524
ENSMUSG00000057614	Gnai1	0.236709	0.0744473	0.151397	0.188852
ENSMUSG00000057722	Lepr	0.437836	0.248547	0.417849	0.394703
ENSMUSG00000058806	Col13a1	0.193442	0.128665	0.215021	0.237748
ENSMUSG00000058914	C1qtnf3	0.571656	0.222263	1.00801	0.387528
ENSMUSG00000059305	Vpreb1	10.9281	1.1652	3.35892	2.38861
ENSMUSG00000061311	Rag1	2.09538	0.260722	0.848789	0.544852
ENSMUSG00000061353	Cxcl12	76.7937	23.3043	64.4041	45.5812
ENSMUSG00000064373	Selenop	28.9285	13.2798	22.2487	19.9972
ENSMUSG00000068196	Col8a1	0.319144	0.173679	0.307642	0.282085
ENSMUSG00000068696	Gpr88	1.34662	0.266744	1.63958	1.12983
ENSMUSG00000068735	Trp53i11	1.68765	0.974896	1.70278	1.69451
ENSMUSG00000068748	Ptprz1	0.109136	0.0438941	0.0850069	0.111955
ENSMUSG00000070047	Fat1	0.638893	0.428947	0.742124	0.830836
ENSMUSG00000072214	43348	12.0436	4.84511	9.41389	6.98264
ENSMUSG00000072875	Gpr27	8.56672	3.29716	5.72895	5.18059
ENSMUSG00000074486	Bglap2	170.741	106.595	207.942	280.768
ENSMUSG00000074766	Ism1	0.152124	0.100965	0.166921	0.178439
ENSMUSG00000075324	Fign	0.0578347	0.0315681	0.0612953	0.0653721
ENSMUSG00000075370	Igll1	10.8497	0.696982	2.59137	1.69807
ENSMUSG00000076431	Sox4	9.97148	3.24636	5.37326	5.87781
ENSMUSG00000076577	Igkv8-30	11.8322	1.03177	15.4152	4.485
ENSMUSG00000076609	Igkc	1158.74	223.567	834.61	393.372
ENSMUSG00000076613	Ighg2b	13.5501	5.4018	9.20883	8.00995
ENSMUSG00000076614	Ighg1	7.0825	1.84162	7.01868	3.59206
ENSMUSG00000076934	Iglv1	44.3806	6.73362	22.4418	14.3273
ENSMUSG00000076937	Iglc2	6.73834	1.64422	5.13617	3.06936
ENSMUSG00000076940	Iglv2	16.0074	0.717349	3.75579	5.8848
ENSMUSG00000079355	Ackr4	1.00737	0.253533	0.562491	0.542808
ENSMUSG00000082035	Rpl17-ps8	48.5031	2.45547	36.849	20.019
ENSMUSG00000086564	Cd101	0.601485	0.0721389	0.217188	0.164739
ENSMUSG00000087022	9130024F11Rik	0.093677	0.0455814	0.115061	0.0928303
ENSMUSG00000093894	Ighv1-53	15.6085	0.382331	5.68198	4.68025
ENSMUSG00000094546	Ighv1-26	20.1182	2.57465	11.8238	6.98067
ENSMUSG00000095079	Igha	95.3712	37.4121	151.596	60.2896
ENSMUSG00000096632	Igkv9-124	5.62871	1.32522	7.58667	4.99969
ENSMUSG00000100147	1700047M11Rik	3.6023	0.889827	2.40363	1.27696
ENSMUSG00000102918	Pcdhgc3	0.200164	0.0940068	0.250628	0.184555
ENSMUSG00000105906	Iglc1	40.9909	6.90531	20.4738	14.1447
ENSMUSG00000108900	C430049E01Rik	3.1571	0.605017	1.8581	1.8964

## Sheet: mouse_FPKM_down
GeneID	Symbol	NC	LUC	WT	MT
ENSMUSG00000006360	Crip1	22.2833	45.0364	27.8949	31.4065
ENSMUSG00000006542	Prkag3	2.78982	10.4245	3.84447	6.01601
ENSMUSG00000009185	Ccl8	3.32275	12.9896	3.58559	1.81616
ENSMUSG00000010122	Slc47a1	0.141897	0.6735	0.278842	0.474076
ENSMUSG00000014030	Pax5	0.12602	0.257292	0.148567	0.160799
ENSMUSG00000016283	H2-M2	0.0432029	1.42101	0.0227459	0.0286454
ENSMUSG00000016496	Cd274	0.220913	0.735399	0.313179	0.31241
ENSMUSG00000018920	Cxcl16	1.30419	2.82651	1.34464	1.0778
ENSMUSG00000019791	Hint3	0.642786	1.3614	0.681916	0.9422
ENSMUSG00000019987	Arg1	0.0176499	1.56996	0.0425222	0.00332263
ENSMUSG00000020399	Havcr2	0.151378	0.256757	0.131924	0.0910028
ENSMUSG00000020826	Nos2	0.0373603	0.228911	0.114744	0.085471
ENSMUSG00000022508	Bcl6	2.4581	3.46703	2.69318	2.35873
ENSMUSG00000022674	Ube2v2	0.196784	0.400334	0.188851	0.204079
ENSMUSG00000022900	Ildr1	0.014619	0.100448	0.0318693	0.0444768
ENSMUSG00000023047	Amhr2	0.394228	1.69846	0.698271	1.1638
ENSMUSG00000024210	Ip6k3	0.479385	2.03503	0.773381	1.05398
ENSMUSG00000024610	Cd74	17.4801	28.3525	13.4677	8.83983
ENSMUSG00000024803	Ankrd1	2.09817	4.08072	2.30639	2.4492
ENSMUSG00000024871	Doc2g	1.1239	2.93368	1.61967	1.74625
ENSMUSG00000025172	Ankrd2	4.7571	18.0792	6.75358	11.3363
ENSMUSG00000025355	Mmp19	0.947849	2.19877	1.55074	1.12862
ENSMUSG00000025488	Cox8b	77.9612	399.131	130.489	270.399
ENSMUSG00000025983	Ccdc150	0.0244035	0.0565568	0.0336737	0.031462
ENSMUSG00000026875	Traf1	0.48498	0.792196	0.574308	0.459201
ENSMUSG00000027398	Il1b	1.58311	2.20783	1.12594	1.21236
ENSMUSG00000028116	Myoz2	0.795904	2.95702	1.65095	2.08863
ENSMUSG00000028268	Gbp3	1.38675	2.30099	1.24472	1.13646
ENSMUSG00000028270	Gbp2	1.09008	3.09074	0.839127	0.655147
ENSMUSG00000028331	Trmo	2.30614	3.24823	2.13268	1.95045
ENSMUSG00000029371	Cxcl5	1.22169	2.91062	1.82216	1.18943
ENSMUSG00000029417	Cxcl9	1.08694	5.58882	0.675309	0.455851
ENSMUSG00000029683	Lmod2	5.18676	18.1684	10.538	12.1263
ENSMUSG00000029816	Gpnmb	0.684936	3.5791	1.3503	0.97583
ENSMUSG00000030470	Csrp3	1.87513	5.4733	2.41357	3.42973
ENSMUSG00000030789	Itgax	0.567645	1.23612	0.432783	0.30426
ENSMUSG00000031155	Pim2	3.19671	5.92853	3.93109	3.49957
ENSMUSG00000031382	Asb11	0.945705	3.79123	2.3855	2.42543
ENSMUSG00000031425	Plp1	0.198917	1.01221	0.549153	0.639207
ENSMUSG00000031438	Rnf128	0.0595843	0.16916	0.0792311	0.102478
ENSMUSG00000031779	Ccl22	0.0728501	0.633638	0.0654211	0.0497205
ENSMUSG00000031780	Ccl17	0.190679	5.48981	0.17445	0.238704
ENSMUSG00000032060	Cryab	22.1305	115.127	54.9651	80.3396
ENSMUSG00000032089	Il10ra	2.28485	3.15618	2.05034	1.85442
ENSMUSG00000032105	Pdzd3	1.70878	2.99698	1.38886	1.30733
ENSMUSG00000032128	Robo3	0.289987	0.590325	0.422277	0.223907
ENSMUSG00000033576	Apol6	1.55687	3.86768	2.11848	2.752
ENSMUSG00000034789	Rab24	14.4484	21.2713	14.9601	11.1404
ENSMUSG00000034855	Cxcl10	0.960522	3.88093	0.915185	0.717586
ENSMUSG00000035373	Ccl7	0.373669	4.42897	1.10463	1.32459
ENSMUSG00000035385	Ccl2	0.837126	3.63512	1.09629	1.44468
ENSMUSG00000035963	Odf3l2	0.760524	4.94956	0.871356	3.36648
ENSMUSG00000036594	H2-Aa	25.1548	41.1082	13.6261	9.30316
ENSMUSG00000037904	Ankrd9	16.3481	43.0908	23.1338	29.54
ENSMUSG00000038086	Hspb2	3.31477	16.2477	6.47504	10.677
ENSMUSG00000038642	Ctss	5.90878	8.14507	3.77616	2.51303
ENSMUSG00000039640	Mrpl12	12.5588	17.2301	8.07118	12.0898
ENSMUSG00000040113	Mettl11b	0.137061	0.616727	0.206037	0.400272
ENSMUSG00000040264	Gbp2b	0.0012355	0.103415	0.00127907	0
ENSMUSG00000040552	C3ar1	0.72984	1.88684	1.37224	0.759603
ENSMUSG00000041798	Gck	0.063447	0.35116	0.132467	0.161992
ENSMUSG00000042451	Mybph	1.61558	5.74806	2.03041	2.60369
ENSMUSG00000042895	Abra	6.76683	25.4201	9.3426	17.4359
ENSMUSG00000044162	Tnip3	0.00282015	0.0158981	0.00537839	0.00182094
ENSMUSG00000044921	Rassf9	0.021077	0.123066	0.053579	0.0636863
ENSMUSG00000045903	Npas4	0.716056	3.60143	1.42829	1.63009
ENSMUSG00000046080	Clec9a	0.473737	0.977242	0.584758	0.491013
ENSMUSG00000047222	Rnase2a	0.0304618	6.06182	0	0
ENSMUSG00000047246	Hist1h2be	0.0617939	0.240821	0.100904	0.133774
ENSMUSG00000047746	Fbxo40	1.42068	7.47917	3.19925	4.97826
ENSMUSG00000047819	Tigd4	1.92884	8.72653	4.54371	5.60941
ENSMUSG00000047963	Stbd1	4.2719	16.56	6.86832	10.48
ENSMUSG00000048373	Fgfbp1	0.31454	2.03036	0.664556	1.01483
ENSMUSG00000048852	Gm12185	0.0193572	0.202849	0.0273984	0.021449
ENSMUSG00000049233	Apoo-ps	2.75248	12.5914	2.7439	4.96676
ENSMUSG00000049723	Mmp12	0.0387328	3.2456	0.27713	0.32648
ENSMUSG00000051184	Zfp524	1.45859	2.98497	1.59991	1.45293
ENSMUSG00000051228	Nyx	0.0458013	0.170369	0.0637179	0.0503452
ENSMUSG00000051456	Hspb3	4.34187	18.8238	8.1013	10.9664
ENSMUSG00000051502	Ufsp1	27.5084	68.5138	48.0691	41.504
ENSMUSG00000051627	Hist1h1e	0.740593	2.28531	0.957525	1.09579
ENSMUSG00000051980	Casr	0.035861	0.13731	0.0705961	0.083339
ENSMUSG00000052276	Ostn	0.180309	0.821457	0.255839	0.572435
ENSMUSG00000053318	Slamf8	0.263357	0.62239	0.220356	0.0964826
ENSMUSG00000054072	Iigp1	1.14633	6.08489	1.04998	1.03144
ENSMUSG00000054752	Fsd1l	0.068754	0.199456	0.129466	0.13779
ENSMUSG00000056145	AI504432	1.58646	2.22821	1.3837	1.03535
ENSMUSG00000057346	Apol9a	0.0718255	0.599282	0.312406	0.196397
ENSMUSG00000059741	Myl3	1.43916	9.06399	5.31249	6.1861
ENSMUSG00000060586	H2-Eb1	11.9667	22.696	7.61526	5.66086
ENSMUSG00000061100	Retnla	2.68179	36.963	1.51467	3.04137
ENSMUSG00000063388	BC023105	8.50634	60.0539	16.5229	34.2333
ENSMUSG00000067279	Ppp1r3c	14.1754	40.7676	24.0867	23.4211
ENSMUSG00000068246	Apol9b	0.187901	0.584618	0.276211	0.251911
ENSMUSG00000068606	Gm4841	0.655072	19.12	0.94261	0.994786
ENSMUSG00000069515	Lyz1	1.00157	5.11587	1.69366	1.92527
ENSMUSG00000069874	Irgm2	1.49627	3.11536	1.27899	1.11944
ENSMUSG00000071078	Nr2c2ap	1.61182	3.03798	1.55516	1.65446
ENSMUSG00000073375	Lrrc30	7.3196	25.3946	15.062	15.5368
ENSMUSG00000073409	H2-Q6	16.3797	22.4795	15.6887	12.9964
ENSMUSG00000073413	Ly6g6d	0.330088	0.946136	0.474021	0.445229
ENSMUSG00000073421	H2-Ab1	27.7429	47.4334	18.0254	13.2445
ENSMUSG00000074001	Klhl40	4.64707	15.9136	7.02266	10.3196
ENSMUSG00000074577	Ripor3	1.17698	2.40333	1.65421	1.31543
ENSMUSG00000075602	Ly6a	22.6716	63.3644	49.4336	43.6366
ENSMUSG00000078853	Igtp	5.01937	12.3483	4.41324	3.93157
ENSMUSG00000078922	Tgtp1	0.240016	0.437509	0.142337	0.165629
ENSMUSG00000079227	Ccr5	0.233378	0.544747	0.356417	0.161342
ENSMUSG00000079243	Xirp1	3.03829	6.72003	3.99944	4.74809
ENSMUSG00000079363	Gbp4	0.422995	1.42692	0.628496	0.743465
ENSMUSG00000083563	Gm13340	6.42541	22.0239	11.234	15.3868
ENSMUSG00000083708	Gm13123	5.01556	14.8798	2.26491	4.86457
ENSMUSG00000085653	Gm15179	0.431155	2.66801	1.08748	1.84287
ENSMUSG00000087196	Gm13373	0.0522645	0.191506	0.0404956	0.0321714
ENSMUSG00000087632	Gm6058	0.979142	11.5792	2.55299	4.96277
ENSMUSG00000090083	Rnf8	0.45211	0.667148	0.440139	0.467698
ENSMUSG00000090386	Mir99ahg	0.0174154	0.103699	0.036477	0.066445
ENSMUSG00000090942	F830016B08Rik	0.143101	1.69384	0.402739	0.695112
ENSMUSG00000093874	Gm24539	10.8749	83.5955	19.5796	33.2984
ENSMUSG00000096606	Tpbgl	4.361	15.6712	7.93439	11.0312
ENSMUSG00000097974	Gm10605	0.256874	1.24801	0.656642	0.708566
ENSMUSG00000101655	2310040G24Rik	2.84326	12.4629	4.17235	8.5292
ENSMUSG00000101939	Gm28438	62.3505	209.29	89.9543	133.22
ENSMUSG00000102153	Gm37474	0.690742	1.74704	0.713265	0.698844
ENSMUSG00000104291	A130071D04Rik	1.8271	3.62381	1.24015	1.95201
ENSMUSG00000104713	Gbp6	0.0678299	0.32059	0.0977595	0.090603
ENSMUSG00000105096	Gbp10	0.0243307	0.178231	0.0233353	0.0280798
ENSMUSG00000105504	Gbp5	0.224814	0.572159	0.24213	0.312087
ENSMUSG00000112329	AC109214.2	8.44493	33.6741	11.4781	22.2911
ENSMUSG00000113302	Gm32219	0.213426	0.985252	0.376457	0.643463
ENSMUSG00000114828	CT009713.10	0.223134	0.534612	0.325068	0.262718
