# Supplementary material for: Stabilizing heterochromatin by DGCR8 alleviates senescence and osteoarthritis
Source: Nat Commun. 2019 Jul 26;10:3329. doi: 10.1038/s41467-019-10831-8 (PMC6659673; doi:10.1038/s41467-019-10831-8)
Supplement: Supplementary file 11 — Source Data [file 41467_2019_10831_MOESM11_ESM.zip]

Archive with 2 entries (2 files):
- Source.pdf
- 168906_4_data_set_3809972_prjw8g.xlsx
