# Supplementary material for: Stabilizing heterochromatin by DGCR8 alleviates senescence and osteoarthritis
Source: Nat Commun. 2019 Jul 26;10:3329. doi: 10.1038/s41467-019-10831-8 (PMC6659673; doi:10.1038/s41467-019-10831-8)
Supplement: Supplementary file 11 — Source Data [file 41467_2019_10831_MOESM11_ESM.zip › 168906_4_data_set_3809972_prjw8g.xlsx]

## Sheet: Figure 1f
Relative clonal expansion ability
WT	DR8dex2
1.05882	1.42647
0.867647	1.16912
1.07353	1.22794

## Sheet: Figure 1g
ESC cell cycle analysis
	G0-G1			G2-M			S
WT	34.8564	33.7604	33.9748	9.83695	10.8163	10.0929	55.6066	56.2352	54.8152
DR8dex2	34.0793	34.1837	34.5287	10.885	9.90441	10.2157	55.0356	55	56.3323

## Sheet: Figure 2c
Growth curve
	WT			DR8dex2
P1	2.90689	2.87361	2.8545	2.61143	2.558	2.56436
P2	6.29921	6.20989	6.15275	5.22614	5.05625	5.97317
P3	9.20989	9.38667	9.05964	6.61084	6.92658	6.63614
P4	12.4323	12.7086	12.0882	8.3478	8.83347	8.57724
P5	14.2327	14.6346	14.9887	8.65036	9.27531	8.64763
P6	16.6478	17.1371	16.8956	9.42436	10.0152	9.64763
P7	18.8389	19.2414	19.0263

## Sheet: Figure 2d
Relative clonal expansion ability
P3		P6
WT	DR8dex2	WT	DR8dex2
1.00399	0.378368	0.881696	0.118683
1.02547	0.43546	0.882972	0.0908052
0.970542	0.319901	0.844028	0.0515772

## Sheet: Figure 2e
Relative SA-b-gal positive cells
P3		P6
WT	DR8dex2	WT	DR8dex2
0.713615	5.23944	1.31455	33.5023
0.938967	5.25822	2.42254	33.1455
1.22066	4.75117	1.97183	43.1549
1.12676	5.07042	2.25352	40.5634

## Sheet: Figure 2g
Expression levels
	P3		P6
	WT	DR8dex2	WT	DR8dex2
P16	1	1.91304	1	3.64167
P21	1	1.26427	1	2.39466
IL6	1	0.84703	1	3.21371
IL8	1	0.8871	1	1.87516

## Sheet: Figure 2i
Relative luciferase activity (DR8dex2/WT; Log10)
Day 1	Day 3	Day 5
0.231676	-0.0493048	-0.759308
0.0500357	0.185177	-0.697344
0.0482689	0.225472	-0.306947

## Sheet: Figure 2j
Relative SA-b-gal positive cells
Luc	DGCR8
1.11481	0.451522
1.10308	0.54311
0.850946	0.39228
0.93117	0.389729

## Sheet: Figure 2k
Relative clonal expansion ability
Luc	DGCR8
0.934426	4.22951
0.836066	6.63935
1.22951	4.91803

## Sheet: Figure 3a
Relative clonal expansion ability
Luc	DR8-WT	DR8-mtDRBD
0.960096	2.55026	1.9802
1.14011	2.67027	2.10021
0.90009	2.73027	2.0102

[truncated: 60 more sheets: Figure 3b, Figure 3c, Figure 3d, Figure 3e, Figure 4c, Figure 4f, Figure 4g, Figure 5a, Figure 5b, Figure 5c, Figure 5d, Figure 5e, Figure 5f, Figure 5g, Figure 5h, Figure 6a, Figure 6c, Figure 6d, Figure 6e, Figure 6f …]
